# Supplementary material for: Drug-sensitive FGFR3 mutations in lung adenocarcinoma
Source: Ann Oncol. 2016 Dec 19;28(3):597–603. doi: 10.1093/annonc/mdw636 (PMC5391708; doi:10.1093/annonc/mdw636)
Supplement: Supplementary Data [file mdw636_supp.zip]

Archive with 2 entries (2 files):
- Chandrani et al. suppl tables 20161110.xlsx
- Chandrani et al. suppl Methods and Figures 20161110.pdf
