# Supplementary material for: Drug-sensitive FGFR3 mutations in lung adenocarcinoma
Source: Ann Oncol. 2016 Dec 19;28(3):597–603. doi: 10.1093/annonc/mdw636 (PMC5391708; doi:10.1093/annonc/mdw636)
Supplement: Supplementary Data [file mdw636_supp.zip › Chandrani et al. suppl tables 20161110.xlsx]

## Sheet: S1.Cohort
Demographic characteristics of lung adenocarcinoma patients.
Discovery set: total number of patients for next-generation sequencing	45
Sex
Male	20
Female	23
Habits
Smokers	3
Non-smokers	23
Not available	19
Validation set: total number of patients for mass-spectrometry based validation	363
Sex
Male	226
Female	137
Habits
Smokers	73
Non-smokers	268
Not available	22

## Sheet: S2.NGS
Quantitative analysis of variants per pool identified by NGS.
	Read pairs	Reads mapped on target	Percent reads mapped on target	Bases covered	Bases covered on target	Enrichment factor	Number of coding variants	Number of known SNPs
5XA	5118296	4713208	92	149294	108911	18802	837	111
5XB	6377317	5987503	94	144443	109328	19508	2145	214
10XA	6892629	6462346	94	129117	109067	21772	756	94
10XB	5200746	4950561	95	126939	109323	22197	795	115
15X	8330714	6217784	75	316354	112575	9172	1110	125
Unk	7295420	1433631	20	229488	109559	12305	1607	191

## Sheet: S3.Variants
Details of variants identified by NGS in lung adenocarcinoma patients (N=45) by pooled sequencing strategy.
Sr. no.	Hugo_Symbol	Protein_Change	Unique ID	pool	Recurrence	Cosmic_56	dbSNP_142	TMC-SNPdb	Entrez_Gene_Id	NCBI_Build	Chromosome	Start_position	End_position	Variant_Classification	Variant_Type	ref_nt	alt_nt	Genome_Change	Annotation_Transcript	Transcript_Strand	Transcript_Exon	Transcript_Position	cDNA_Change	Codon_Change	Protein_Change	Other_Transcripts	Refseq_mRNA_Id	Refseq_prot_Id	SwissProt_acc_Id	SwissProt_entry_Id	Description	UniProt_AApos	UniProt_Region	UniProt_Natural_Variations	UniProt_Experimental_Info	GO_Biological_Process	GO_Cellular_Component	GO_Molecular_Function	SIFT_pred	Polyphen2_HDIV_pred	Polyphen2_HVAR_pred	LRT_pred	MutationTaster_pred	MutationAssessor_pred	FATHMM_pred	RadialSVM_pred	LR_pred	COSMIC_overlapping_mutations	COSMIC_fusion_genes
1	ABL1	p.G250R	9_133738348_G_A	5XA,unk	2	COSM3904796,COSM3904795,COSM3904797			25	37	9	133738348	133738348	Missense_Mutation	SNP	G	A	g.chr9:133738348G>A	uc004bzw.2	0	4	751	c.748G>A	c.(748-750)GGG>AGG	p.G250R	ABL1_uc004bzv.2_Missense_Mutation_p.G269R|uc004bzx.1_5'Flank	NM_005157	NP_005148	P00519	ABL1_HUMAN	c-abl oncogene 1, receptor tyrosine kinase	250	Protein kinase.|ATP.			actin cytoskeleton organization|axon guidance|blood coagulation|cell adhesion|DNA damage induced protein phosphorylation|DNA damage response, signal transduction resulting in induction of apoptosis|mismatch repair|muscle cell differentiation|negative regulation of protein serine/threonine kinase activity|peptidyl-tyrosine phosphorylation|positive regulation of muscle cell differentiation|positive…	cytoskeleton|cytosol|nuclear membrane|nucleolus|perinuclear region of cytoplasm	ATP binding|DNA binding|magnesium ion binding|manganese ion binding|mitogen-activated protein kinase binding|non-membrane spanning protein tyrosine kinase activity|proline-rich region binding|protein C-terminus binding|SH3 domain binding	D	D;D	D;D	D	D	N	D;D	D	T	p.G250E(72)
2	APC	p.R640W	5_112170822_C_T	5XA	1	COSM201296			324	37	5	112170822	112170822	Missense_Mutation	SNP	C	T	g.chr5:112170822C>T	uc010jby.2	0	15	2298	c.1918C>T	c.(1918-1920)CGG>TGG	p.R640W	APC_uc011cvt.1_Missense_Mutation_p.R622W|APC_uc003kpz.3_Missense_Mutation_p.R640W|APC_uc003kpy.3_Missense_Mutation_p.R640W|APC_uc010jbz.2_Missense_Mutation_p.R357W|APC_uc010jca.2_Translation_Start_Site	NM_001127511	NP_001120983	P25054	APC_HUMAN	adenomatous polyposis coli	640	Leu-rich.|ARM 5.			canonical Wnt receptor signaling pathway|cell adhesion|cell cycle arrest|cell migration|cellular component disassembly involved in apoptosis|cytokinesis after mitosis|mitotic cell cycle spindle assembly checkpoint|negative regulation of canonical Wnt receptor signaling pathway|negative regulation of cyclin-dependent protein kinase activity|negative regulation of microtubule depolymerization|posit…	adherens junction|APC-Axin-1-beta-catenin complex|Axin-APC-beta-catenin-GSK3B complex|beta-catenin destruction complex|centrosome|cytosol|kinetochore|lamellipodium|lateral plasma membrane|nucleus|ruffle membrane|tight junction	beta-catenin binding|gamma-catenin binding|microtubule plus-end binding|protein kinase binding|protein kinase regulator activity	D	D;D	D;D	D	D	M	T;T;T;T;T	D	D	p.?(1)
3	APC	p.P1369S	5_112175396_C_T	5XA	1	COSM1432353			324	37	5	112175396	112175396	Missense_Mutation	SNP	C	T	g.chr5:112175396C>T	uc010jby.2	0	16	4485	c.4105C>T	c.(4105-4107)CCC>TCC	p.P1369S	APC_uc011cvt.1_Missense_Mutation_p.P1351S|APC_uc003kpz.3_Missense_Mutation_p.P1369S|APC_uc003kpy.3_Missense_Mutation_p.P1369S|APC_uc010jbz.2_Missense_Mutation_p.P1086S|APC_uc010jca.2_Missense_Mutation_p.P669S	NM_001127511	NP_001120983	P25054	APC_HUMAN	adenomatous polyposis coli	1369	Ser-rich.			canonical Wnt receptor signaling pathway|cell adhesion|cell cycle arrest|cell migration|cellular component disassembly involved in apoptosis|cytokinesis after mitosis|mitotic cell cycle spindle assembly checkpoint|negative regulation of canonical Wnt receptor signaling pathway|negative regulation of cyclin-dependent protein kinase activity|negative regulation of microtubule depolymerization|posit…	adherens junction|APC-Axin-1-beta-catenin complex|Axin-APC-beta-catenin-GSK3B complex|beta-catenin destruction complex|centrosome|cytosol|kinetochore|lamellipodium|lateral plasma membrane|nucleus|ruffle membrane|tight junction	beta-catenin binding|gamma-catenin binding|microtubule plus-end binding|protein kinase binding|protein kinase regulator activity	.	D;D	D;D	D	D	L	D;D;D	D	D	p.P1369fs*5(1)|p.K1192fs*3(1)|p.?(1)|p.P1369H(1)
4	APC	p.P1420L	5_112175550_C_T	10XA,unk	2	COSM23561			324	37	5	112175550	112175550	Missense_Mutation	SNP	C	T	g.chr5:112175550C>T	uc010jby.2	0	16	4639	c.4259C>T	c.(4258-4260)CCC>CTC	p.P1420L	APC_uc011cvt.1_Missense_Mutation_p.P1402L|APC_uc003kpz.3_Missense_Mutation_p.P1420L|APC_uc003kpy.3_Missense_Mutation_p.P1420L|APC_uc010jbz.2_Missense_Mutation_p.P1137L|APC_uc010jca.2_Missense_Mutation_p.P720L	NM_001127511	NP_001120983	P25054	APC_HUMAN	adenomatous polyposis coli	1420	Ser-rich.			canonical Wnt receptor signaling pathway|cell adhesion|cell cycle arrest|cell migration|cellular component disassembly involved in apoptosis|cytokinesis after mitosis|mitotic cell cycle spindle assembly checkpoint|negative regulation of canonical Wnt receptor signaling pathway|negative regulation of cyclin-dependent protein kinase activity|negative regulation of microtubule depolymerization|posit…	adherens junction|APC-Axin-1-beta-catenin complex|Axin-APC-beta-catenin-GSK3B complex|beta-catenin destruction complex|centrosome|cytosol|kinetochore|lamellipodium|lateral plasma membrane|nucleus|ruffle membrane|tight junction	beta-catenin binding|gamma-catenin binding|microtubule plus-end binding|protein kinase binding|protein kinase regulator activity	.	D;D	P;P	D	D	M	D;D;D	D	D	p.P1420L(2)|p.P1420fs*2(1)|p.Y1376fs*41(1)|p.?(1)|p.S1411fs*41(1)|p.K1192fs*3(1)|p.S1421fs*2(1)|p.D1422fs*2(1)
5	APC	p.L1482F	5_112175735_C_T	5XB,unk	2	COSM27579			324	37	5	112175735	112175735	Missense_Mutation	SNP	C	T	g.chr5:112175735C>T	uc010jby.2	0	16	4824	c.4444C>T	c.(4444-4446)CTT>TTT	p.L1482F	APC_uc011cvt.1_Missense_Mutation_p.L1464F|APC_uc003kpz.3_Missense_Mutation_p.L1482F|APC_uc003kpy.3_Missense_Mutation_p.L1482F|APC_uc010jbz.2_Missense_Mutation_p.L1199F|APC_uc010jca.2_Missense_Mutation_p.L782F	NM_001127511	NP_001120983	P25054	APC_HUMAN	adenomatous polyposis coli	1482	Ser-rich.			canonical Wnt receptor signaling pathway|cell adhesion|cell cycle arrest|cell migration|cellular component disassembly involved in apoptosis|cytokinesis after mitosis|mitotic cell cycle spindle assembly checkpoint|negative regulation of canonical Wnt receptor signaling pathway|negative regulation of cyclin-dependent protein kinase activity|negative regulation of microtubule depolymerization|posit…	adherens junction|APC-Axin-1-beta-catenin complex|Axin-APC-beta-catenin-GSK3B complex|beta-catenin destruction complex|centrosome|cytosol|kinetochore|lamellipodium|lateral plasma membrane|nucleus|ruffle membrane|tight junction	beta-catenin binding|gamma-catenin binding|microtubule plus-end binding|protein kinase binding|protein kinase regulator activity	.	D;D	D;D	D	D	L	D;D;D	D	D	p.L1482fs*25(1)|p.K1454fs*3(1)|p.L1482F(1)|p.K1192fs*3(1)|p.?(1)
6	APC	p.M1583V	5_112176038_A_G	5XA	1	COSM1059608			324	37	5	112176038	112176038	Missense_Mutation	SNP	A	G	g.chr5:112176038A>G	uc010jby.2	0	16	5127	c.4747A>G	c.(4747-4749)ATG>GTG	p.M1583V	APC_uc011cvt.1_Missense_Mutation_p.M1565V|APC_uc003kpz.3_Missense_Mutation_p.M1583V|APC_uc003kpy.3_Missense_Mutation_p.M1583V|APC_uc010jbz.2_Missense_Mutation_p.M1300V|APC_uc010jca.2_Missense_Mutation_p.M883V	NM_001127511	NP_001120983	P25054	APC_HUMAN	adenomatous polyposis coli	1583	Ser-rich.			canonical Wnt receptor signaling pathway|cell adhesion|cell cycle arrest|cell migration|cellular component disassembly involved in apoptosis|cytokinesis after mitosis|mitotic cell cycle spindle assembly checkpoint|negative regulation of canonical Wnt receptor signaling pathway|negative regulation of cyclin-dependent protein kinase activity|negative regulation of microtubule depolymerization|posit…	adherens junction|APC-Axin-1-beta-catenin complex|Axin-APC-beta-catenin-GSK3B complex|beta-catenin destruction complex|centrosome|cytosol|kinetochore|lamellipodium|lateral plasma membrane|nucleus|ruffle membrane|tight junction	beta-catenin binding|gamma-catenin binding|microtubule plus-end binding|protein kinase binding|protein kinase regulator activity	.	D;D	D;D	D	D	L	D;D;D	D	D	p.K1192fs*3(1)|p.?(1)
7	BRAF	p.V471I	7_140481397_C_T	5XA	1	COSM1158381	rs121913376		673	37	7	140481397	140481397	Missense_Mutation	SNP	C	T	g.chr7:140481397C>T	uc003vwc.3	0	11	1472	c.1411G>A	c.(1411-1413)GTC>ATC	p.V471I		NM_004333	NP_004324	P15056	BRAF_HUMAN	B-Raf	471	ATP (By similarity).|Protein kinase.			activation of MAPKK activity|anti-apoptosis|nerve growth factor receptor signaling pathway|organ morphogenesis|positive regulation of peptidyl-serine phosphorylation|small GTPase mediated signal transduction|synaptic transmission	cytosol|nucleus|plasma membrane	ATP binding|metal ion binding	D	B	B	D	D	M	D	D	D	p.V471F(3)	KIAA1549/BRAF(229)|AKAP9_ENST00000356239/BRAF(10)|AGTRAP/BRAF(2)|FCHSD1/BRAF(2)|SLC45A3/BRAF(2)
8	BRAF	p.G464R	7_140481418_C_T	5XB,unk	2	COSM1448615			673	37	7	140481418	140481418	Missense_Mutation	SNP	C	T	g.chr7:140481418C>T	uc003vwc.3	0	11	1451	c.1390G>A	c.(1390-1392)GGA>AGA	p.G464R		NM_004333	NP_004324	P15056	BRAF_HUMAN	B-Raf	464	ATP (By similarity).|Protein kinase.	G -> E (in colorectal cancer).|G -> V (in a colorectal cancer cell line; elevated kinase activity; efficiently induces cell transformation).		activation of MAPKK activity|anti-apoptosis|nerve growth factor receptor signaling pathway|organ morphogenesis|positive regulation of peptidyl-serine phosphorylation|small GTPase mediated signal transduction|synaptic transmission	cytosol|nucleus|plasma membrane	ATP binding|metal ion binding	D	D	D	D	D	H	D	D	D	p.G464E(7)|p.G464V(7)|p.G464R(1)	KIAA1549/BRAF(229)|AKAP9_ENST00000356239/BRAF(10)|AGTRAP/BRAF(2)|FCHSD1/BRAF(2)|SLC45A3/BRAF(2)
9	CDH1	p.P160S	16_68842417_C_T	5XA,10XA,unk	3	COSM3712170			999	37	16	68842417	68842417	Missense_Mutation	SNP	C	T	g.chr16:68842417C>T	uc002ewg.1	0	4	602	c.478C>T	c.(478-480)CCC>TCC	p.P160S	CDH1_uc010vlj.1_RNA|CDH1_uc010cfg.1_Missense_Mutation_p.P160S	NM_004360	NP_004351	P12830	CADH1_HUMAN	cadherin 1, type 1 preproprotein	160	Cadherin 1.|Extracellular (Potential).			adherens junction organization|cellular component disassembly involved in apoptosis|cellular response to indole-3-methanol|cellular response to lithium ion|homophilic cell adhesion|negative regulation of cell-cell adhesion|positive regulation of transcription factor import into nucleus|positive regulation of transcription, DNA-dependent|regulation of immune response	actin cytoskeleton|aggresome|apical junction complex|catenin complex|cell-cell adherens junction|endosome|focal adhesion|Golgi apparatus|integral to membrane|internal side of plasma membrane|lateral plasma membrane|perinuclear region of cytoplasm	cell adhesion molecule binding|gamma-catenin binding	D	D;D	D;D	D	D	M	T;T	D	D	p.V157_Q177del(1)
10	CDH1	p.D400N	16_68847276_G_A	5XB,15X,unk	3	COSM1159626			999	37	16	68847276	68847276	Missense_Mutation	SNP	G	A	g.chr16:68847276G>A	uc002ewg.1	0	9	1322	c.1198G>A	c.(1198-1200)GAT>AAT	p.D400N	CDH1_uc010vlj.1_RNA|CDH1_uc010cfg.1_Intron	NM_004360	NP_004351	P12830	CADH1_HUMAN	cadherin 1, type 1 preproprotein	400	Cadherin 3.|Extracellular (Potential).	Missing (in a gastric carcinoma sample; loss of heterozygosity).		adherens junction organization|cellular component disassembly involved in apoptosis|cellular response to indole-3-methanol|cellular response to lithium ion|homophilic cell adhesion|negative regulation of cell-cell adhesion|positive regulation of transcription factor import into nucleus|positive regulation of transcription, DNA-dependent|regulation of immune response	actin cytoskeleton|aggresome|apical junction complex|catenin complex|cell-cell adherens junction|endosome|focal adhesion|Golgi apparatus|integral to membrane|internal side of plasma membrane|lateral plasma membrane|perinuclear region of cytoplasm	cell adhesion molecule binding|gamma-catenin binding	D	D	D	D	D	H	T	D	D	p.Y380_K440del(5)|p.T399fs*17(3)|p.D400del(1)|p.D400Y(1)
11	CDH1	p.V685M	16_68857418_G_A	10XA,15X	2	COSM1379190	rs550612843		999	37	16	68857418	68857418	Missense_Mutation	SNP	G	A	g.chr16:68857418G>A	uc002ewg.1	0	13	2177	c.2053G>A	c.(2053-2055)GTG>ATG	p.V685M	CDH1_uc010vlj.1_RNA|CDH1_uc010cfg.1_Missense_Mutation_p.V624M	NM_004360	NP_004351	P12830	CADH1_HUMAN	cadherin 1, type 1 preproprotein	685	Cadherin 5.|Extracellular (Potential).			adherens junction organization|cellular component disassembly involved in apoptosis|cellular response to indole-3-methanol|cellular response to lithium ion|homophilic cell adhesion|negative regulation of cell-cell adhesion|positive regulation of transcription factor import into nucleus|positive regulation of transcription, DNA-dependent|regulation of immune response	actin cytoskeleton|aggresome|apical junction complex|catenin complex|cell-cell adherens junction|endosome|focal adhesion|Golgi apparatus|integral to membrane|internal side of plasma membrane|lateral plasma membrane|perinuclear region of cytoplasm	cell adhesion molecule binding|gamma-catenin binding	D	D;D	D;P	D	D	M	T;T	D	D	p.E682fs*34(1)
12	CDKN2A	p.G35E	9_21974723_C_T	10XA	1	COSM13259			1029	37	9	21974723	21974723	Missense_Mutation	SNP	C	T	g.chr9:21974723C>T	uc003zpk.2	0	1	316	c.104G>A	c.(103-105)GGG>GAG	p.G35E	MTAP_uc003zpi.1_Intron|CDKN2A_uc003zpj.2_Missense_Mutation_p.G35E|CDKN2A_uc010miu.2_RNA|CDKN2A_uc003zpl.2_Intron	NM_000077	NP_000068	P42771	CD2A1_HUMAN	cyclin-dependent kinase inhibitor 2A isoform 1	35	ANK 1.	G -> V (in CMM2; loss of CDK4 binding).|G -> E (in CMM2).|G -> A (in CMM2; also found in a biliary tract tumor and a patient with uveal melanoma; partial loss of CDK4 binding).		cell cycle arrest|cell cycle checkpoint|G1 phase of mitotic cell cycle|G1/S transition of mitotic cell cycle|induction of apoptosis|negative regulation of cell growth|negative regulation of cell proliferation|negative regulation of cell-matrix adhesion|negative regulation of cyclin-dependent protein kinase activity|negative regulation of NF-kappaB transcription factor activity|positive regulation…	cytosol|nucleus	cyclin-dependent protein kinase inhibitor activity|NF-kappaB binding|protein binding|protein binding|protein kinase binding	D	D;D	D;D	.	D	H	D;D	D	D	p.0?(1112)|p.?(23)|p.L32_L37del(6)|p.G35E(3)|p.G35R(2)|p.G35fs*13(1)|p.V28_V51del(1)|p.E33fs*8(1)|p.G35V(1)
13	CSF1R	p.P566L	5_149441342_G_A	10XA	1	COSM737252,COSM737251			1436	37	5	149441342	149441342	Missense_Mutation	SNP	G	A	g.chr5:149441342G>A	uc003lrl.2	0	11	1892	c.1697C>T	c.(1696-1698)CCC>CTC	p.P566L	CSF1R_uc011dcd.1_Missense_Mutation_p.P418L|CSF1R_uc010jhc.2_RNA|CSF1R_uc003lrm.2_Missense_Mutation_p.P566L	NM_005211	NP_005202	P07333	CSF1R_HUMAN	colony stimulating factor 1 receptor precursor	566	Cytoplasmic (Potential).			cell proliferation|multicellular organismal development|transmembrane receptor protein tyrosine kinase signaling pathway	integral to plasma membrane|receptor complex	ATP binding|cytokine binding|macrophage colony-stimulating factor receptor activity|protein homodimerization activity	D	D;D	D;D	D	D	M	D	D	D
14	EGFR	p.ELREA746del	7_55242464_AGGAATTAAGAGAAGC_A	5XA,5XB,10XA,15X,unk	5	COSM6223	rs121913421		1956	37	7	55242464	55242479	In_Frame_Del	DEL	AGGAATTAAGAGAAGC	A	g.chr7:55242464_55242479AGGAATTAAGAGAAGC>A	uc003tqk.2	0	19	2480_2495	c.2234_2249AGGAATTAAGAGAAGC>A	c.(2233-2250)AAGGAATTAAGAGAAGCA>AAA	p.ELREA746del	EGFR_uc010kzg.1_In_Frame_Del_p.ELREA701del|EGFR_uc011kco.1_In_Frame_Del_p.ELREA693del	NM_005228	NP_005219	P00533	EGFR_HUMAN	epidermal growth factor receptor isoform a	746_750	Cytoplasmic (Potential).|Protein kinase.	Missing (found in a lung cancer sample).		activation of phospholipase A2 activity by calcium-mediated signaling|activation of phospholipase C activity|axon guidance|cell proliferation|cell-cell adhesion|negative regulation of apoptosis|negative regulation of epidermal growth factor receptor signaling pathway|ossification|positive regulation of catenin import into nucleus|positive regulation of cell migration|positive regulation of cyclin…	basolateral plasma membrane|endoplasmic reticulum membrane|endosome|extracellular space|Golgi membrane|integral to membrane|nuclear membrane|Shc-EGFR complex	actin filament binding|ATP binding|double-stranded DNA binding|epidermal growth factor receptor activity|identical protein binding|MAP/ERK kinase kinase activity|protein heterodimerization activity|protein phosphatase binding|receptor signaling protein tyrosine kinase activity										p.E746_A750del(1613)|p.L747_P753>S(110)|p.L747_A750>P(74)|p.E746_S752>V(67)|p.L747_T751del(62)|p.E746_T751>A(30)|p.L747_S752del(28)|p.L747_T751>P(20)|p.E746_T751del(18)|p.L747_E749del(18)|p.K745_E749del(14)|p.E746_E749del(12)|p.E746_S752del(10)|p.L747_T751>S(7)|p.L747_P753>Q(7)|p.E746_P753>VS(6)|p.E746_A750>IP(5)|p.L747_T751>Q(5)|p.E746_T751>I(5)|p.E746_T751>V(5)|p.E746_S752>A(5)|p.E746_T751>IP(5…
15	EGFR	p.S768I	7_55249005_G_T	5XB,unk	2	COSM6241	rs121913465		1956	37	7	55249005	55249005	Missense_Mutation	SNP	G	T	g.chr7:55249005G>T	uc003tqk.2	0	20	2549	c.2303G>T	c.(2302-2304)AGC>ATC	p.S768I	EGFR_uc010kzg.1_Missense_Mutation_p.S723I|EGFR_uc011kco.1_Missense_Mutation_p.S715I|uc003tqo.2_RNA	NM_005228	NP_005219	P00533	EGFR_HUMAN	epidermal growth factor receptor isoform a	768	Cytoplasmic (Potential).|Protein kinase.			activation of phospholipase A2 activity by calcium-mediated signaling|activation of phospholipase C activity|axon guidance|cell proliferation|cell-cell adhesion|negative regulation of apoptosis|negative regulation of epidermal growth factor receptor signaling pathway|ossification|positive regulation of catenin import into nucleus|positive regulation of cell migration|positive regulation of cyclin…	basolateral plasma membrane|endoplasmic reticulum membrane|endosome|extracellular space|Golgi membrane|integral to membrane|nuclear membrane|Shc-EGFR complex	actin filament binding|ATP binding|double-stranded DNA binding|epidermal growth factor receptor activity|identical protein binding|MAP/ERK kinase kinase activity|protein heterodimerization activity|protein phosphatase binding|receptor signaling protein tyrosine kinase activity	D	D;D	P;D	D	D	M	D;D;D	D	D	p.S768I(53)|p.S768_V769insAWT(1)|p.S768N(1)|p.S752_V769del(1)|p.S768_V769insVAS(1)|p.S768C(1)|p.S768_V769>IL(1)|p.A767_S768insTLA(1)
16	EGFR	p.V774A	7_55249023_T_C	10XB,15X	2	COSM1451597			1956	37	7	55249023	55249023	Missense_Mutation	SNP	T	C	g.chr7:55249023T>C	uc003tqk.2	0	20	2567	c.2321T>C	c.(2320-2322)GTG>GCG	p.V774A	EGFR_uc010kzg.1_Missense_Mutation_p.V729A|EGFR_uc011kco.1_Missense_Mutation_p.V721A|uc003tqo.2_RNA	NM_005228	NP_005219	P00533	EGFR_HUMAN	epidermal growth factor receptor isoform a	774	Cytoplasmic (Potential).|Protein kinase.			activation of phospholipase A2 activity by calcium-mediated signaling|activation of phospholipase C activity|axon guidance|cell proliferation|cell-cell adhesion|negative regulation of apoptosis|negative regulation of epidermal growth factor receptor signaling pathway|ossification|positive regulation of catenin import into nucleus|positive regulation of cell migration|positive regulation of cyclin…	basolateral plasma membrane|endoplasmic reticulum membrane|endosome|extracellular space|Golgi membrane|integral to membrane|nuclear membrane|Shc-EGFR complex	actin filament binding|ATP binding|double-stranded DNA binding|epidermal growth factor receptor activity|identical protein binding|MAP/ERK kinase kinase activity|protein heterodimerization activity|protein phosphatase binding|receptor signaling protein tyrosine kinase activity	D	P;D	P;D	D	D	M	T;T;T	D	D	p.H773_V774insNPH(12)|p.V774_C775insHV(4)|p.H773_V774insPH(3)|p.H773_V774insH(3)|p.V774M(3)|p.H773_V774insGH(1)|p.H773_V774insG(1)|p.H773_V774insGNPH(1)|p.H773_V774>LM(1)|p.V774L(1)|p.V774del(1)
17	EGFR	p.G779S	7_55249037_G_A	5XB	1	COSM25016			1956	37	7	55249037	55249037	Missense_Mutation	SNP	G	A	g.chr7:55249037G>A	uc003tqk.2	0	20	2581	c.2335G>A	c.(2335-2337)GGC>AGC	p.G779S	EGFR_uc010kzg.1_Missense_Mutation_p.G734S|EGFR_uc011kco.1_Missense_Mutation_p.G726S|uc003tqo.2_RNA	NM_005228	NP_005219	P00533	EGFR_HUMAN	epidermal growth factor receptor isoform a	779	Cytoplasmic (Potential).|Protein kinase.			activation of phospholipase A2 activity by calcium-mediated signaling|activation of phospholipase C activity|axon guidance|cell proliferation|cell-cell adhesion|negative regulation of apoptosis|negative regulation of epidermal growth factor receptor signaling pathway|ossification|positive regulation of catenin import into nucleus|positive regulation of cell migration|positive regulation of cyclin…	basolateral plasma membrane|endoplasmic reticulum membrane|endosome|extracellular space|Golgi membrane|integral to membrane|nuclear membrane|Shc-EGFR complex	actin filament binding|ATP binding|double-stranded DNA binding|epidermal growth factor receptor activity|identical protein binding|MAP/ERK kinase kinase activity|protein heterodimerization activity|protein phosphatase binding|receptor signaling protein tyrosine kinase activity	D	D;D	D;D	D	D	H	D;D;D	D	D	p.G779S(4)|p.G779F(3)|p.G779C(1)
18	EGFR	p.R831C	7_55259433_C_T	5XA,15X	2	COSM24846	rs371228501		1956	37	7	55259433	55259433	Missense_Mutation	SNP	C	T	g.chr7:55259433C>T	uc003tqk.2	0	21	2737	c.2491C>T	c.(2491-2493)CGT>TGT	p.R831C	EGFR_uc010kzg.1_Missense_Mutation_p.R786C|EGFR_uc011kco.1_Missense_Mutation_p.R778C|uc003tqo.2_5'Flank	NM_005228	NP_005219	P00533	EGFR_HUMAN	epidermal growth factor receptor isoform a	831	Cytoplasmic (Potential).|Protein kinase.			activation of phospholipase A2 activity by calcium-mediated signaling|activation of phospholipase C activity|axon guidance|cell proliferation|cell-cell adhesion|negative regulation of apoptosis|negative regulation of epidermal growth factor receptor signaling pathway|ossification|positive regulation of catenin import into nucleus|positive regulation of cell migration|positive regulation of cyclin…	basolateral plasma membrane|endoplasmic reticulum membrane|endosome|extracellular space|Golgi membrane|integral to membrane|nuclear membrane|Shc-EGFR complex	actin filament binding|ATP binding|double-stranded DNA binding|epidermal growth factor receptor activity|identical protein binding|MAP/ERK kinase kinase activity|protein heterodimerization activity|protein phosphatase binding|receptor signaling protein tyrosine kinase activity	D	D;D	B;D	D	D	L	D;D;D	D	D	p.R831C(4)|p.R831H(3)
19	EGFR	p.V834A	7_55259443_T_C	5XA	1	COSM41665			1956	37	7	55259443	55259443	Missense_Mutation	SNP	T	C	g.chr7:55259443T>C	uc003tqk.2	0	21	2747	c.2501T>C	c.(2500-2502)GTG>GCG	p.V834A	EGFR_uc010kzg.1_Missense_Mutation_p.V789A|EGFR_uc011kco.1_Missense_Mutation_p.V781A|uc003tqo.2_5'Flank	NM_005228	NP_005219	P00533	EGFR_HUMAN	epidermal growth factor receptor isoform a	834	Cytoplasmic (Potential).|Protein kinase.	V -> L (found in a lung cancer sample).		activation of phospholipase A2 activity by calcium-mediated signaling|activation of phospholipase C activity|axon guidance|cell proliferation|cell-cell adhesion|negative regulation of apoptosis|negative regulation of epidermal growth factor receptor signaling pathway|ossification|positive regulation of catenin import into nucleus|positive regulation of cell migration|positive regulation of cyclin…	basolateral plasma membrane|endoplasmic reticulum membrane|endosome|extracellular space|Golgi membrane|integral to membrane|nuclear membrane|Shc-EGFR complex	actin filament binding|ATP binding|double-stranded DNA binding|epidermal growth factor receptor activity|identical protein binding|MAP/ERK kinase kinase activity|protein heterodimerization activity|protein phosphatase binding|receptor signaling protein tyrosine kinase activity	D	D;D	P;D	D	D	M	D;D;D	D	D	p.V834L(5)|p.V834A(3)|p.V834M(1)|p.V834del(1)
20	EGFR	p.L858M	7_55259514_C_A	5XA,unk	2	COSM12366	rs121913443		1956	37	7	55259514	55259514	Missense_Mutation	SNP	C	A	g.chr7:55259514C>A	uc003tqk.2	0	21	2818	c.2572C>A	c.(2572-2574)CTG>ATG	p.L858M	EGFR_uc010kzg.1_Missense_Mutation_p.L813M|EGFR_uc011kco.1_Missense_Mutation_p.L805M|uc003tqo.2_5'Flank	NM_005228	NP_005219	P00533	EGFR_HUMAN	epidermal growth factor receptor isoform a	858	Cytoplasmic (Potential).|Protein kinase.	L -> R (found in a lung cancer sample; somatic mutation; constitutively activated enzyme with strongly increased kinase activity).|L -> M (found in a lung cancer sample).		activation of phospholipase A2 activity by calcium-mediated signaling|activation of phospholipase C activity|axon guidance|cell proliferation|cell-cell adhesion|negative regulation of apoptosis|negative regulation of epidermal growth factor receptor signaling pathway|ossification|positive regulation of catenin import into nucleus|positive regulation of cell migration|positive regulation of cyclin…	basolateral plasma membrane|endoplasmic reticulum membrane|endosome|extracellular space|Golgi membrane|integral to membrane|nuclear membrane|Shc-EGFR complex	actin filament binding|ATP binding|double-stranded DNA binding|epidermal growth factor receptor activity|identical protein binding|MAP/ERK kinase kinase activity|protein heterodimerization activity|protein phosphatase binding|receptor signaling protein tyrosine kinase activity	D	D;D	P;D	D	D	M	D;D;D	D	D	p.L858R(3429)|p.L858L(4)|p.L858M(4)|p.L858Q(3)|p.L858A(2)|p.L858W(1)|p.L858P(1)|p.L858K(1)|p.L858G(1)
21	EGFR	p.L858R	7_55259515_T_G	5XA,5XB,15X,unk	4	COSM6224	rs121434568		1956	37	7	55259515	55259515	Missense_Mutation	SNP	T	G	g.chr7:55259515T>G	uc003tqk.2	0	21	2819	c.2573T>G	c.(2572-2574)CTG>CGG	p.L858R	EGFR_uc010kzg.1_Missense_Mutation_p.L813R|EGFR_uc011kco.1_Missense_Mutation_p.L805R|uc003tqo.2_5'Flank	NM_005228	NP_005219	P00533	EGFR_HUMAN	epidermal growth factor receptor isoform a	858	Cytoplasmic (Potential).|Protein kinase.	L -> R (found in a lung cancer sample; somatic mutation; constitutively activated enzyme with strongly increased kinase activity).|L -> M (found in a lung cancer sample).		activation of phospholipase A2 activity by calcium-mediated signaling|activation of phospholipase C activity|axon guidance|cell proliferation|cell-cell adhesion|negative regulation of apoptosis|negative regulation of epidermal growth factor receptor signaling pathway|ossification|positive regulation of catenin import into nucleus|positive regulation of cell migration|positive regulation of cyclin…	basolateral plasma membrane|endoplasmic reticulum membrane|endosome|extracellular space|Golgi membrane|integral to membrane|nuclear membrane|Shc-EGFR complex	actin filament binding|ATP binding|double-stranded DNA binding|epidermal growth factor receptor activity|identical protein binding|MAP/ERK kinase kinase activity|protein heterodimerization activity|protein phosphatase binding|receptor signaling protein tyrosine kinase activity	D	D;D	D;D	D	D	M	D;D;D	D	D	p.L858R(3429)|p.L858L(4)|p.L858M(4)|p.L858Q(3)|p.L858A(2)|p.L858W(1)|p.L858P(1)|p.L858K(1)|p.L858G(1)
22	FGFR3	p.C228R	4_1803413_T_C	5XA	1	COSM20458,COSM1428681			2261	37	4	1803413	1803413	Missense_Mutation	SNP	T	C	g.chr4:1803413T>C	uc003gdr.3	0	6	938	c.682T>C	c.(682-684)TGC>CGC	p.C228R	FGFR3_uc003gdu.2_Missense_Mutation_p.C228R|FGFR3_uc003gds.3_Missense_Mutation_p.C228R|FGFR3_uc003gdq.3_Missense_Mutation_p.C228R|FGFR3_uc010icb.1_Missense_Mutation_p.C70R|FGFR3_uc003gdt.1_Missense_Mutation_p.C70R	NM_000142	NP_000133	P22607	FGFR3_HUMAN	fibroblast growth factor receptor 3 isoform 1	228	Extracellular (Potential).|Ig-like C2-type 2.	C -> R (in a colorectal adenocarcinoma sample; somatic mutation).		bone maturation|cell growth|insulin receptor signaling pathway|JAK-STAT cascade|MAPKKK cascade|negative regulation of developmental growth|positive regulation of cell proliferation	integral to plasma membrane	ATP binding|fibroblast growth factor binding|fibroblast growth factor receptor activity|identical protein binding	D	D;D;D;D;D;D	P;D;D;D;D;D	D	D	H	D;D;D;D;D;D;D	D	D	p.C228R(1)
23	FGFR3	p.S249C	4_1803568_C_G	5XA	1	COSM1149892,COSM715	rs121913483		2261	37	4	1803568	1803568	Missense_Mutation	SNP	C	G	g.chr4:1803568C>G	uc003gdr.3	0	7	1002	c.746C>G	c.(745-747)TCC>TGC	p.S249C	FGFR3_uc003gdu.2_Missense_Mutation_p.S249C|FGFR3_uc003gds.3_Missense_Mutation_p.S249C|FGFR3_uc003gdq.3_Missense_Mutation_p.S249C|FGFR3_uc010icb.1_Missense_Mutation_p.S91C|FGFR3_uc003gdt.1_Missense_Mutation_p.S91C	NM_000142	NP_000133	P22607	FGFR3_HUMAN	fibroblast growth factor receptor 3 isoform 1	249	Extracellular (Potential).	S -> C (in KERSEB, bladder cancer, cervical cancer and TD1).		bone maturation|cell growth|insulin receptor signaling pathway|JAK-STAT cascade|MAPKKK cascade|negative regulation of developmental growth|positive regulation of cell proliferation	integral to plasma membrane	ATP binding|fibroblast growth factor binding|fibroblast growth factor receptor activity|identical protein binding	D	D;D;D;D;D;D	P;D;D;D;D;D	D	A	M	D;T;T;T;T;T;T	D	D	p.S249C(1368)|p.R248_S249insC(2)|p.S249T(1)|p.R248_S249del(1)
24	FGFR3	p.P283S	4_1803669_C_T	15X	1	COSM254688,COSM1753648			2261	37	4	1803669	1803669	Missense_Mutation	SNP	C	T	g.chr4:1803669C>T	uc003gdr.3	0	7	1103	c.847C>T	c.(847-849)CCC>TCC	p.P283S	FGFR3_uc003gdu.2_Missense_Mutation_p.P283S|FGFR3_uc003gds.3_Missense_Mutation_p.P283S|FGFR3_uc003gdq.3_Missense_Mutation_p.P283S|FGFR3_uc010icb.1_Intron|FGFR3_uc003gdt.1_Missense_Mutation_p.P125S	NM_000142	NP_000133	P22607	FGFR3_HUMAN	fibroblast growth factor receptor 3 isoform 1	283	Ig-like C2-type 3.|Extracellular (Potential).			bone maturation|cell growth|insulin receptor signaling pathway|JAK-STAT cascade|MAPKKK cascade|negative regulation of developmental growth|positive regulation of cell proliferation	integral to plasma membrane	ATP binding|fibroblast growth factor binding|fibroblast growth factor receptor activity|identical protein binding	D	D;D;D;D;D	D;D;D;P;D	D	D	M	T;T;T;D;T;D	D	D
25	FGFR3	p.S679F	4_1808278_C_T	10XA	1	COSM3602239,COSM3602238			2261	37	4	1808278	1808278	Missense_Mutation	SNP	C	T	g.chr4:1808278C>T	uc003gdr.3	0	16	2292	c.2036C>T	c.(2035-2037)TCC>TTC	p.S679F	FGFR3_uc003gdu.2_Missense_Mutation_p.S681F|FGFR3_uc003gds.3_Missense_Mutation_p.S567F|FGFR3_uc003gdq.3_Silent_p.V656V	NM_000142	NP_000133	P22607	FGFR3_HUMAN	fibroblast growth factor receptor 3 isoform 1	679	Protein kinase.|Cytoplasmic (Potential).			bone maturation|cell growth|insulin receptor signaling pathway|JAK-STAT cascade|MAPKKK cascade|negative regulation of developmental growth|positive regulation of cell proliferation	integral to plasma membrane	ATP binding|fibroblast growth factor binding|fibroblast growth factor receptor activity|identical protein binding	D	D;D;D	D;D;D	.	D	H	D;D;D;D;D	D	D
26	FGFR3	p.G691R	4_1808313_G_A	5XA,5XB,unk	3				2261	37	4	1808313	1808313	Missense_Mutation	SNP	G	A	g.chr4:1808313G>A	uc003gdr.3	0	16	2327	c.2071G>A	c.(2071-2073)GGG>AGG	p.G691R	FGFR3_uc003gdu.2_Missense_Mutation_p.G693R|FGFR3_uc003gds.3_Missense_Mutation_p.G579R|FGFR3_uc003gdq.3_Missense_Mutation_p.G668E	NM_000142	NP_000133	P22607	FGFR3_HUMAN	fibroblast growth factor receptor 3 isoform 1	691	Protein kinase.|Cytoplasmic (Potential).			bone maturation|cell growth|insulin receptor signaling pathway|JAK-STAT cascade|MAPKKK cascade|negative regulation of developmental growth|positive regulation of cell proliferation	integral to plasma membrane	ATP binding|fibroblast growth factor binding|fibroblast growth factor receptor activity|identical protein binding	D	D	P	D	D	M	T	D	D
27	FLT3	p.G617E	13_28608116_C_T	5XB,15X,unk	3	COSM3468058			2322	37	13	28608116	28608116	Missense_Mutation	SNP	C	T	g.chr13:28608116C>T	uc001urw.2	0	15	1932	c.1850G>A	c.(1849-1851)GGA>GAA	p.G617E	FLT3_uc010aao.2_RNA|FLT3_uc010tdn.1_Missense_Mutation_p.G617E	NM_004119	NP_004110	P36888	FLT3_HUMAN	fms-related tyrosine kinase 3 precursor	617	Protein kinase.|ATP (By similarity).|Cytoplasmic (Potential).			positive regulation of cell proliferation	integral to plasma membrane	ATP binding|vascular endothelial growth factor receptor activity	D	D;D	D;D	D	D	M	D;D;D	D	D	p.G617_S618ins21(1)
28	GJC3	p.E187K	7_99526685_C_T	10XB,15X,unk	3	COSM1755464			349149	37	7	99526685	99526685	Missense_Mutation	SNP	C	T	g.chr7:99526685C>T	uc011kjd.1	0	1	559	c.559G>A	c.(559-561)GAG>AAG	p.E187K		NM_181538	NP_853516	Q8NFK1	CXG3_HUMAN	gap junction protein, gamma 3, 30.2kDa	187	Extracellular (Potential).				connexon complex|integral to membrane		D	D	D	D	D	H	D	D	D
29	JAK2	p.R564Q	9_5072541_G_A	5XA,unk	2	COSM29104			3717	37	9	5072541	5072541	Missense_Mutation	SNP	G	A	g.chr9:5072541G>A	uc010mhm.2	0	12	1804	c.1691G>A	c.(1690-1692)CGA>CAA	p.R564Q	JAK2_uc003ziw.2_Missense_Mutation_p.R564Q	NM_004972	NP_004963	O60674	JAK2_HUMAN	Janus kinase 2	564	Protein kinase 1.			actin filament polymerization|activation of caspase activity by protein phosphorylation|activation of JAK2 kinase activity|blood coagulation|cellular component movement|erythrocyte differentiation|interferon-gamma-mediated signaling pathway|interleukin-12-mediated signaling pathway|JAK-STAT cascade involved in growth hormone signaling pathway|mammary gland epithelium development|mesoderm developm…	caveola|cytoskeleton|cytosol|endomembrane system|nucleus	ATP binding|growth hormone receptor binding|heme binding|histone binding|histone kinase activity (H3-Y41 specific)|interleukin-12 receptor binding|non-membrane spanning protein tyrosine kinase activity|protein kinase binding|SH2 domain binding	T	D	D	D	D	M	D;D;D	D	D	p.R564L(3)|p.R564Q(2)	PCM1/JAK2(30)|PAX5/JAK2(18)|ETV6/JAK2(11)|BCR/JAK2(6)|SSBP2/JAK2(4)|SEC31A/JAK2(4)
30	JAK2	p.S591L	9_5072622_C_T	5XA,unk	2	COSM29115			3717	37	9	5072622	5072622	Missense_Mutation	SNP	C	T	g.chr9:5072622C>T	uc010mhm.2	0	12	1885	c.1772C>T	c.(1771-1773)TCA>TTA	p.S591L	JAK2_uc003ziw.2_Missense_Mutation_p.S591L	NM_004972	NP_004963	O60674	JAK2_HUMAN	Janus kinase 2	591	Protein kinase 1.			actin filament polymerization|activation of caspase activity by protein phosphorylation|activation of JAK2 kinase activity|blood coagulation|cellular component movement|erythrocyte differentiation|interferon-gamma-mediated signaling pathway|interleukin-12-mediated signaling pathway|JAK-STAT cascade involved in growth hormone signaling pathway|mammary gland epithelium development|mesoderm developm…	caveola|cytoskeleton|cytosol|endomembrane system|nucleus	ATP binding|growth hormone receptor binding|heme binding|histone binding|histone kinase activity (H3-Y41 specific)|interleukin-12 receptor binding|non-membrane spanning protein tyrosine kinase activity|protein kinase binding|SH2 domain binding	T	D	D	D	D	L	D;D;D	D	D	p.S591L(1)	PCM1/JAK2(30)|PAX5/JAK2(18)|ETV6/JAK2(11)|BCR/JAK2(6)|SSBP2/JAK2(4)|SEC31A/JAK2(4)
31	KIT	p.P551L	4_55593586_C_T	5XA,unk	2	COSM33965			3815	37	4	55593586	55593586	Missense_Mutation	SNP	C	T	g.chr4:55593586C>T	uc010igr.2	0	11	1739	c.1652C>T	c.(1651-1653)CCC>CTC	p.P551L	KIT_uc010igs.2_Missense_Mutation_p.P547L|KIT_uc010igt.1_5'UTR	NM_000222	NP_000213	P10721	KIT_HUMAN	v-kit Hardy-Zuckerman 4 feline sarcoma viral	551	Cytoplasmic (Potential).	Missing (in GIST; somatic mutation).|Missing (in GIST; somatic mutation).		male gonad development|transmembrane receptor protein tyrosine kinase signaling pathway	extracellular space|integral to membrane	ATP binding|protein binding|receptor signaling protein tyrosine kinase activity	D	D;D	D;P	D	D	M	D;D	D	D	p.K550_K558del(33)|p.P551_E554del(14)|p.P551_V555del(12)|p.K550_E554del(10)|p.P551_Q556del(9)|p.P551_M552>L(9)|p.K550_V555del(6)|p.K550_V555>I(6)|p.K550_Q556del(5)|p.K550_W557del(4)|p.P551_V559del(3)|p.K550_V559del(3)|p.P551_Y553del(3)|p.P551_E554>H(3)|p.P551_K558del(2)|p.L548_K558>Q(2)|p.K550_P551del(2)|p.K550_K558>Q(2)|p.P551_V569del(2)|p.K550_W557>IL(2)|p.P551_M552del(2)|p.K550fs*6(2)|p.K550_E…
32	KIT	p.G565R	4_55593627_G_A	5XB,unk	2	COSM1272			3815	37	4	55593627	55593627	Missense_Mutation	SNP	G	A	g.chr4:55593627G>A	uc010igr.2	0	11	1780	c.1693G>A	c.(1693-1695)GGA>AGA	p.G565R	KIT_uc010igs.2_Missense_Mutation_p.G561R|KIT_uc010igt.1_Missense_Mutation_p.G14R	NM_000222	NP_000213	P10721	KIT_HUMAN	v-kit Hardy-Zuckerman 4 feline sarcoma viral	565	Cytoplasmic (Potential).			male gonad development|transmembrane receptor protein tyrosine kinase signaling pathway	extracellular space|integral to membrane	ATP binding|protein binding|receptor signaling protein tyrosine kinase activity	D	D;D;D	D;D;D	D	D	M	D;D	D	D	p.V560_L576del(22)|p.N564_L576del(13)|p.K558_G565>R(11)|p.V559_G565del(11)|p.K558_D572del(9)|p.W557_Q575del(6)|p.V559_T574del(6)|p.G565R(6)|p.Q556_D572del(5)|p.I563_L576del(4)|p.N564_Y578del(4)|p.V555_I571del(4)|p.V555_P573del(4)|p.M552_D572del(4)|p.Y553_T574>S(3)|p.E554_D572>A(3)|p.Q556_L576del(3)|p.V555_D572del(3)|p.V560_I571del(3)|p.Q556_D572>H(3)|p.Q556_T574del(3)|p.V559_N566>D(2)|p.W557_T574…
33	KIT	p.A784T	4_55598153_G_A	5XB,unk	2	COSM1430176			3815	37	4	55598153	55598153	Missense_Mutation	SNP	G	A	g.chr4:55598153G>A	uc010igr.2	0	16	2437	c.2350G>A	c.(2350-2352)GCC>ACC	p.A784T	KIT_uc010igs.2_Missense_Mutation_p.A780T	NM_000222	NP_000213	P10721	KIT_HUMAN	v-kit Hardy-Zuckerman 4 feline sarcoma viral	784	Protein kinase.|Cytoplasmic (Potential).			male gonad development|transmembrane receptor protein tyrosine kinase signaling pathway	extracellular space|integral to membrane	ATP binding|protein binding|receptor signaling protein tyrosine kinase activity	T	D;D	B;D	D	D	L	D;D	D	D
34	KRAS	p.A59T	12_25380283_C_T	10XA	1	COSM1562187,COSM546	rs121913528		3845	37	12	25380283	25380283	Missense_Mutation	SNP	C	T	g.chr12:25380283C>T	uc001rgp.1	0	3	356	c.175G>A	c.(175-177)GCA>ACA	p.A59T	KRAS_uc001rgq.1_Missense_Mutation_p.A59T	NM_033360	NP_203524	P01116	RASK_HUMAN	c-K-ras2 protein isoform a precursor	59	GTP.	A -> T (in bladder cancer and GASC; somatic mutation).		activation of MAPKK activity|axon guidance|blood coagulation|epidermal growth factor receptor signaling pathway|insulin receptor signaling pathway|leukocyte migration|nerve growth factor receptor signaling pathway|Ras protein signal transduction	plasma membrane	GTP binding|GTPase activity|protein binding	D	P;P	B;P	D	D	H	D;D	D	D	p.A59T(8)|p.A59E(3)|p.A59G(2)
35	KRAS	p.P34L	12_25398218_G_A	15X,unk	2	COSM1360859	rs104894366		3845	37	12	25398218	25398218	Missense_Mutation	SNP	G	A	g.chr12:25398218G>A	uc001rgp.1	0	2	282	c.101C>T	c.(100-102)CCA>CTA	p.P34L	KRAS_uc001rgq.1_Missense_Mutation_p.P34L|KRAS_uc001rgr.2_RNA	NM_033360	NP_203524	P01116	RASK_HUMAN	c-K-ras2 protein isoform a precursor	34	Effector region.	P -> R (in CFC syndrome; characterized by a defective GTPase-activating protein sensitivity and a strongly reduced interaction with effectors).|P -> Q (in NS3).|P -> L (in NS3; characterized by a defective GTPase-activating protein sensitivity and a strongly reduced interaction with effectors).		activation of MAPKK activity|axon guidance|blood coagulation|epidermal growth factor receptor signaling pathway|insulin receptor signaling pathway|leukocyte migration|nerve growth factor receptor signaling pathway|Ras protein signal transduction	plasma membrane	GTP binding|GTPase activity|protein binding	D	D;D	D;D	D	D	H	D;T;T;T	D	D	p.P34S(1)
36	KRAS	p.G12V	12_25398284_C_A	10XB	1	COSM520,COSM1140133	rs121913529		3845	37	12	25398284	25398284	Missense_Mutation	SNP	C	A	g.chr12:25398284C>A	uc001rgp.1	0	2	216	c.35G>T	c.(34-36)GGT>GTT	p.G12V	KRAS_uc001rgq.1_Missense_Mutation_p.G12V|KRAS_uc001rgr.2_RNA	NM_033360	NP_203524	P01116	RASK_HUMAN	c-K-ras2 protein isoform a precursor	12	GTP.	G -> D (in pancreatic carcinoma, GASC and lung carcinoma; somatic mutation).|G -> R (in lung cancer and bladder cancer; somatic mutation).|G -> S (in lung carcinoma and GASC; somatic mutation).|G -> A (in a colorectal cancer sample; somatic mutation).|G -> C (in lung carcinoma; somatic mutation).|G -> V (in lung carcinoma, pancreatic carcinoma, colon cancer and GASC; somatic mutation).		activation of MAPKK activity|axon guidance|blood coagulation|epidermal growth factor receptor signaling pathway|insulin receptor signaling pathway|leukocyte migration|nerve growth factor receptor signaling pathway|Ras protein signal transduction	plasma membrane	GTP binding|GTPase activity|protein binding	D	D;D	D;D	D	D	M	T;T;T;T	D	D	p.G12D(7175)|p.G12V(4780)|p.G12C(2482)|p.G12A(1180)|p.G12S(1119)|p.G12R(691)|p.G12?(50)|p.G12F(34)|p.G12N(6)|p.G12G(6)|p.G12L(5)|p.G12I(4)|p.G12_G13insG(4)|p.G12E(3)|p.G12W(3)|p.A11_G12insGA(2)|p.G12Y(2)|p.G12fs*3(1)
37	LPPR3	p.A245T	19_814532_C_T	15X	1	COSM2729910	rs3746139		79948	37	19	814532	814532	Missense_Mutation	SNP	C	T	g.chr19:814532C>T	uc002lpx.1	0	7	797	c.733G>A	c.(733-735)GCG>ACG	p.A245T	LPPR3_uc010dru.1_Missense_Mutation_p.A157T|LPPR3_uc002lpw.1_Missense_Mutation_p.A273T|LPPR3_uc002lpy.1_Missense_Mutation_p.A26T	NM_024888	NP_079164	Q6T4P5	LPPR3_HUMAN	plasticity-related protein 2	245	Helical; (Potential).				integral to membrane	phosphatidate phosphatase activity	D	D;D;D	D;D;P	D	D	M	D;D	T	T
38	MET	p.G1183D	7_116422067_G_A	5XB,unk	2	COSM1286163			4233	37	7	116422067	116422067	Missense_Mutation	SNP	G	A	g.chr7:116422067G>A	uc003vij.2	0	18	3735	c.3548G>A	c.(3547-3549)GGC>GAC	p.G1183D	MET_uc010lkh.2_Missense_Mutation_p.G1201D|MET_uc011knj.1_Missense_Mutation_p.G753D	NM_000245	NP_000236	P08581	MET_HUMAN	met proto-oncogene isoform b precursor	1183	Protein kinase.|Cytoplasmic (Potential).			axon guidance|cell proliferation	basal plasma membrane|integral to plasma membrane	ATP binding|hepatocyte growth factor receptor activity|protein binding	D	D;D	P;D	D	D	N	D;D;D	D	D
39	MLH1	p.E172K	3_37050365_G_A	5XB,15X,unk	3	COSM94706			4292	37	3	37050365	37050365	Missense_Mutation	SNP	G	A	g.chr3:37050365G>A	uc003cgl.2	0	6	574	c.514G>A	c.(514-516)GAA>AAA	p.E172K	MLH1_uc011aye.1_5'UTR|MLH1_uc011ayb.1_5'UTR|MLH1_uc010hge.2_Missense_Mutation_p.E172K|MLH1_uc003cgn.3_5'UTR|MLH1_uc011ayc.1_Missense_Mutation_p.E74K|MLH1_uc011ayd.1_5'UTR|MLH1_uc003cgo.2_Intron	NM_000249	NP_000240	P40692	MLH1_HUMAN	MutL protein homolog 1	172				mismatch repair|somatic hypermutation of immunoglobulin genes	chiasma|MutLalpha complex|MutLbeta complex|synaptonemal complex	ATP binding|ATPase activity|protein binding	D	D;D;D	P;D;D	D	D	H	D;D;T	D	D	p.0?(1)|p.E172K(1)
40	MLH1	p.R265C	3_37058999_C_T	5XB	1	COSM2985323	rs63751194		4292	37	3	37058999	37058999	Missense_Mutation	SNP	C	T	g.chr3:37058999C>T	uc003cgl.2	0	10	853	c.793C>T	c.(793-795)CGT>TGT	p.R265C	MLH1_uc011aye.1_Missense_Mutation_p.R24C|MLH1_uc011ayb.1_Missense_Mutation_p.R24C|MLH1_uc010hge.2_Missense_Mutation_p.R265C|MLH1_uc003cgn.3_Missense_Mutation_p.R24C|MLH1_uc011ayc.1_Missense_Mutation_p.R167C|MLH1_uc011ayd.1_Missense_Mutation_p.R24C|MLH1_uc003cgo.2_Missense_Mutation_p.R24C|MLH1_uc010hgg.1_Intron|MLH1_uc010hgh.1_Intron|MLH1_uc010hgi.1_5'UTR|MLH1_uc010hgj.1_Intron|MLH1_uc010hgk.2_Int…	NM_000249	NP_000240	P40692	MLH1_HUMAN	MutL protein homolog 1	265		R -> C (associated with HNPCC2; results in partial exon 10 skipping on ex vivo splicing assay).|R -> H (rare polymorphism; associated with HNPCC2; slightly lower mismatch repair efficiency; results in partial exon 10 skipping on ex vivo splicing assay).|Missing (in HNPCC2).		mismatch repair|somatic hypermutation of immunoglobulin genes	chiasma|MutLalpha complex|MutLbeta complex|synaptonemal complex	ATP binding|ATPase activity|protein binding	D	D;D;D	D;D;D	D	D	H	D;D;D;D;D;D;D	D	D	p.0?(1)
41	MLH1	p.L658F	3_37090083_C_T	5XA,5XB,unk	3				4292	37	3	37090083	37090083	Missense_Mutation	SNP	C	T	g.chr3:37090083C>T	uc003cgl.2	0	17	2032	c.1972C>T	c.(1972-1974)CTT>TTT	p.L658F	MLH1_uc011aye.1_Missense_Mutation_p.L417F|MLH1_uc011ayb.1_Missense_Mutation_p.L417F|MLH1_uc010hge.2_Intron|MLH1_uc003cgn.3_Missense_Mutation_p.L417F|MLH1_uc011ayc.1_Missense_Mutation_p.L560F|MLH1_uc011ayd.1_Missense_Mutation_p.L417F|MLH1_uc003cgo.2_Missense_Mutation_p.L417F|MLH1_uc010hgk.2_Missense_Mutation_p.L245F|MLH1_uc010hgn.2_Intron|MLH1_uc010hgm.2_Intron|MLH1_uc010hgo.2_Intron|MLH1_uc010hgp…	NM_000249	NP_000240	P40692	MLH1_HUMAN	MutL protein homolog 1	658				mismatch repair|somatic hypermutation of immunoglobulin genes	chiasma|MutLalpha complex|MutLbeta complex|synaptonemal complex	ATP binding|ATPase activity|protein binding	D	D;D;D	D;D;P	D	D	M	D;D;D;D;D;D	D	D	p.0?(1)
42	MLH1	p.A681T	3_37090446_G_A	5XB,unk	2	COSM1422604	rs63750217		4292	37	3	37090446	37090446	Missense_Mutation	SNP	G	A	g.chr3:37090446G>A	uc003cgl.2	0	18	2101	c.2041G>A	c.(2041-2043)GCT>ACT	p.A681T	MLH1_uc011aye.1_Missense_Mutation_p.A440T|MLH1_uc011ayb.1_Missense_Mutation_p.A440T|MLH1_uc010hge.2_Intron|MLH1_uc003cgn.3_Missense_Mutation_p.A440T|MLH1_uc011ayc.1_Missense_Mutation_p.A583T|MLH1_uc011ayd.1_Missense_Mutation_p.A440T|MLH1_uc003cgo.2_Missense_Mutation_p.A440T|MLH1_uc010hgk.2_Missense_Mutation_p.A268T|MLH1_uc010hgn.2_Intron|MLH1_uc010hgm.2_RNA|MLH1_uc010hgo.2_Intron|MLH1_uc010hgp.2_…	NM_000249	NP_000240	P40692	MLH1_HUMAN	MutL protein homolog 1	681		A -> T (in HNPCC2; could be a common polymorphism; equivalent substitution in yeast does not affect mismatch repair; abrogates interaction with EXO1).		mismatch repair|somatic hypermutation of immunoglobulin genes	chiasma|MutLalpha complex|MutLbeta complex|synaptonemal complex	ATP binding|ATPase activity|protein binding	D	D;D;D;D	P;B;P;P	D	A	M	D;D;D;D;D;D	D	D	p.A681V(1)|p.K678fs*11(1)|p.0?(1)
43	MSH2	p.S676L	2_47703527_C_T	5XA	1	COSM1614880			4436	37	2	47703527	47703527	Missense_Mutation	SNP	C	T	g.chr2:47703527C>T	uc002rvy.1	0	13	2095	c.2027C>T	c.(2026-2028)TCA>TTA	p.S676L	MSH2_uc010yoh.1_Missense_Mutation_p.S610L|MSH2_uc002rvz.2_Missense_Mutation_p.S676L|MSH2_uc010fbg.2_Missense_Mutation_p.S486L	NM_000251	NP_000242	P43246	MSH2_HUMAN	mutS homolog 2	676	ATP (Potential).			B cell differentiation|DNA damage response, signal transduction by p53 class mediator resulting in induction of apoptosis|double-strand break repair|intra-S DNA damage checkpoint|isotype switching|maintenance of DNA repeat elements|male gonad development|meiotic gene conversion|meiotic mismatch repair|negative regulation of neuron apoptosis|negative regulation of reciprocal meiotic recombination|…	MutSalpha complex|MutSbeta complex|nuclear chromosome	ATP binding|DNA-dependent ATPase activity|double-strand/single-strand DNA junction binding|guanine/thymine mispair binding|loop DNA binding|protein C-terminus binding|protein homodimerization activity|protein kinase binding|Y-form DNA binding	D	D;D;D	D;D;D	D	D	H	D;D;D	D	D	p.?(2)
44	MSH2	p.S743L	2_47705428_C_T	5XA,15X,unk	3				4436	37	2	47705428	47705428	Missense_Mutation	SNP	C	T	g.chr2:47705428C>T	uc002rvy.1	0	14	2296	c.2228C>T	c.(2227-2229)TCA>TTA	p.S743L	MSH2_uc010yoh.1_Missense_Mutation_p.S677L|MSH2_uc002rvz.2_Missense_Mutation_p.S743L|MSH2_uc010fbg.2_Missense_Mutation_p.S553L	NM_000251	NP_000242	P43246	MSH2_HUMAN	mutS homolog 2	743				B cell differentiation|DNA damage response, signal transduction by p53 class mediator resulting in induction of apoptosis|double-strand break repair|intra-S DNA damage checkpoint|isotype switching|maintenance of DNA repeat elements|male gonad development|meiotic gene conversion|meiotic mismatch repair|negative regulation of neuron apoptosis|negative regulation of reciprocal meiotic recombination|…	MutSalpha complex|MutSbeta complex|nuclear chromosome	ATP binding|DNA-dependent ATPase activity|double-strand/single-strand DNA junction binding|guanine/thymine mispair binding|loop DNA binding|protein C-terminus binding|protein homodimerization activity|protein kinase binding|Y-form DNA binding	D	D;D;D	D;D;D	D	D	H	D;D;D	D	D	p.?(2)
45	MSH2	p.D758N	2_47705472_G_A	10XA	1	COSM3581877			4436	37	2	47705472	47705472	Missense_Mutation	SNP	G	A	g.chr2:47705472G>A	uc002rvy.1	0	14	2340	c.2272G>A	c.(2272-2274)GAT>AAT	p.D758N	MSH2_uc010yoh.1_Missense_Mutation_p.D692N|MSH2_uc002rvz.2_Missense_Mutation_p.D758N|MSH2_uc010fbg.2_Missense_Mutation_p.D568N	NM_000251	NP_000242	P43246	MSH2_HUMAN	mutS homolog 2	758				B cell differentiation|DNA damage response, signal transduction by p53 class mediator resulting in induction of apoptosis|double-strand break repair|intra-S DNA damage checkpoint|isotype switching|maintenance of DNA repeat elements|male gonad development|meiotic gene conversion|meiotic mismatch repair|negative regulation of neuron apoptosis|negative regulation of reciprocal meiotic recombination|…	MutSalpha complex|MutSbeta complex|nuclear chromosome	ATP binding|DNA-dependent ATPase activity|double-strand/single-strand DNA junction binding|guanine/thymine mispair binding|loop DNA binding|protein C-terminus binding|protein homodimerization activity|protein kinase binding|Y-form DNA binding	D	D;D;D	D;D;D	D	D	H	D;D;D	D	D	p.?(2)
46	MSH2	p.C822R	2_47707840_T_C	10XA,unk	2	COSM1408275			4436	37	2	47707840	47707840	Missense_Mutation	SNP	T	C	g.chr2:47707840T>C	uc002rvy.1	0	15	2532	c.2464T>C	c.(2464-2466)TGT>CGT	p.C822R	MSH2_uc010yoh.1_Missense_Mutation_p.C756R|MSH2_uc002rvz.2_Missense_Mutation_p.C822R|MSH2_uc010fbg.2_Missense_Mutation_p.C632R	NM_000251	NP_000242	P43246	MSH2_HUMAN	mutS homolog 2	822				B cell differentiation|DNA damage response, signal transduction by p53 class mediator resulting in induction of apoptosis|double-strand break repair|intra-S DNA damage checkpoint|isotype switching|maintenance of DNA repeat elements|male gonad development|meiotic gene conversion|meiotic mismatch repair|negative regulation of neuron apoptosis|negative regulation of reciprocal meiotic recombination|…	MutSalpha complex|MutSbeta complex|nuclear chromosome	ATP binding|DNA-dependent ATPase activity|double-strand/single-strand DNA junction binding|guanine/thymine mispair binding|loop DNA binding|protein C-terminus binding|protein homodimerization activity|protein kinase binding|Y-form DNA binding	D	D;D;D	P;P;P	D	D	M	D;D;D	D	D	p.?(2)|p.C822F(1)|p.C822*(1)
47	NF2	p.C133Y	22_30038225_G_A	5XA,10XA	2	COSM4103356,COSM4103357			4771	37	22	30038225	30038225	Missense_Mutation	SNP	G	A	g.chr22:30038225G>A	uc003age.3	0	4	841	c.398G>A	c.(397-399)TGC>TAC	p.C133Y	NF2_uc003afy.3_Missense_Mutation_p.C133Y|NF2_uc003afz.3_Missense_Mutation_p.C50Y|NF2_uc003agf.3_Missense_Mutation_p.C133Y|NF2_uc003agb.3_Missense_Mutation_p.C56Y|NF2_uc003agc.3_Missense_Mutation_p.C95Y|NF2_uc003agd.3_RNA|NF2_uc003agg.3_Missense_Mutation_p.C133Y|NF2_uc003aga.3_Missense_Mutation_p.C91Y|NF2_uc003agh.3_Missense_Mutation_p.C92Y|NF2_uc003agi.3_Missense_Mutation_p.C50Y|NF2_uc003agj.3_Mi…	NM_000268	NP_000259	P35240	MERL_HUMAN	neurofibromin 2 isoform 1	133	FERM.	C -> R (in NF2).		actin cytoskeleton organization|negative regulation of cell migration|negative regulation of cell proliferation|negative regulation of cell-cell adhesion|negative regulation of cell-matrix adhesion|negative regulation of DNA replication|negative regulation of tyrosine phosphorylation of Stat3 protein|negative regulation of tyrosine phosphorylation of Stat5 protein|positive regulation of stress fi…	cytoskeleton|early endosome|extrinsic to membrane|filopodium membrane|nucleolus|perinuclear region of cytoplasm|ruffle membrane	cytoskeletal protein binding|protein binding	.	D;D;D;D;D;D;D	D;D;D;D;D;D;D	D	D	H	D;D;D;D;D;D;D;D;D;D;D	D	D	p.V122_K149del(5)|p.L127_D382del(1)|p.L127_P134del(1)|p.K123fs*2(1)|p.V110_L141del(1)
48	NF2	p.R196Q	22_30051653_G_A	10XB,unk	2	COSM1415595,COSM1415594			4771	37	22	30051653	30051653	Missense_Mutation	SNP	G	A	g.chr22:30051653G>A	uc003age.3	0	6	1030	c.587G>A	c.(586-588)CGA>CAA	p.R196Q	NF2_uc003afy.3_Missense_Mutation_p.R196Q|NF2_uc003afz.3_Missense_Mutation_p.R113Q|NF2_uc003agf.3_Missense_Mutation_p.R196Q|NF2_uc003agb.3_Missense_Mutation_p.R119Q|NF2_uc003agc.3_Missense_Mutation_p.R158Q|NF2_uc003agd.3_Intron|NF2_uc003agg.3_Missense_Mutation_p.R196Q|NF2_uc003aga.3_Missense_Mutation_p.R154Q|NF2_uc003agh.3_Missense_Mutation_p.R155Q|NF2_uc003agi.3_Missense_Mutation_p.R113Q|NF2_uc00…	NM_000268	NP_000259	P35240	MERL_HUMAN	neurofibromin 2 isoform 1	196	FERM.			actin cytoskeleton organization|negative regulation of cell migration|negative regulation of cell proliferation|negative regulation of cell-cell adhesion|negative regulation of cell-matrix adhesion|negative regulation of DNA replication|negative regulation of tyrosine phosphorylation of Stat3 protein|negative regulation of tyrosine phosphorylation of Stat5 protein|positive regulation of stress fi…	cytoskeleton|early endosome|extrinsic to membrane|filopodium membrane|nucleolus|perinuclear region of cytoplasm|ruffle membrane	cytoskeletal protein binding|protein binding	.	D;D;D;D;D;D	D;D;P;P;D;P	D	D	M	T;T;T;T;T;T;T;T;T	D	D	p.R196*(12)|p.L127_D382del(1)|p.L140_P252del(1)|p.?(1)
49	NF2	p.R341Q	22_30067837_G_A	5XA	1				4771	37	22	30067837	30067837	Missense_Mutation	SNP	G	A	g.chr22:30067837G>A	uc003age.3	0	11	1465	c.1022G>A	c.(1021-1023)CGA>CAA	p.R341Q	NF2_uc003afy.3_Missense_Mutation_p.R341Q|NF2_uc003afz.3_Missense_Mutation_p.R258Q|NF2_uc003agf.3_Missense_Mutation_p.R341Q|NF2_uc003agb.3_Missense_Mutation_p.R264Q|NF2_uc003agc.3_Missense_Mutation_p.R303Q|NF2_uc003agd.3_Intron|NF2_uc003agg.3_Missense_Mutation_p.R341Q|NF2_uc003aga.3_Missense_Mutation_p.R299Q|NF2_uc003agh.3_Missense_Mutation_p.R300Q|NF2_uc003agi.3_Missense_Mutation_p.R258Q|NF2_uc00…	NM_000268	NP_000259	P35240	MERL_HUMAN	neurofibromin 2 isoform 1	341	Glu-rich.			actin cytoskeleton organization|negative regulation of cell migration|negative regulation of cell proliferation|negative regulation of cell-cell adhesion|negative regulation of cell-matrix adhesion|negative regulation of DNA replication|negative regulation of tyrosine phosphorylation of Stat3 protein|negative regulation of tyrosine phosphorylation of Stat5 protein|positive regulation of stress fi…	cytoskeleton|early endosome|extrinsic to membrane|filopodium membrane|nucleolus|perinuclear region of cytoplasm|ruffle membrane	cytoskeletal protein binding|protein binding	.	D;P;P;D;D;D	P;B;B;D;D;P	D	D	M	D;D;D;D;D;D;D;D	D	D	p.R341*(20)|p.M334fs*4(1)|p.?(1)|p.E342fs*1(1)|p.M334_Q362del(1)|p.L127_D382del(1)|p.E342fs*10(1)
50	NF2	p.E372K	22_30067929_G_A	15X	1	COSM1415640,COSM1415639			4771	37	22	30067929	30067929	Missense_Mutation	SNP	G	A	g.chr22:30067929G>A	uc003age.3	0	11	1557	c.1114G>A	c.(1114-1116)GAA>AAA	p.E372K	NF2_uc003afy.3_Missense_Mutation_p.E372K|NF2_uc003afz.3_Missense_Mutation_p.E289K|NF2_uc003agf.3_Missense_Mutation_p.E372K|NF2_uc003agb.3_Missense_Mutation_p.E295K|NF2_uc003agc.3_Missense_Mutation_p.E334K|NF2_uc003agd.3_Intron|NF2_uc003agg.3_Missense_Mutation_p.E372K|NF2_uc003aga.3_Missense_Mutation_p.E330K|NF2_uc003agh.3_Missense_Mutation_p.E331K|NF2_uc003agi.3_Missense_Mutation_p.E289K|NF2_uc00…	NM_000268	NP_000259	P35240	MERL_HUMAN	neurofibromin 2 isoform 1	372	Glu-rich.			actin cytoskeleton organization|negative regulation of cell migration|negative regulation of cell proliferation|negative regulation of cell-cell adhesion|negative regulation of cell-matrix adhesion|negative regulation of DNA replication|negative regulation of tyrosine phosphorylation of Stat3 protein|negative regulation of tyrosine phosphorylation of Stat5 protein|positive regulation of stress fi…	cytoskeleton|early endosome|extrinsic to membrane|filopodium membrane|nucleolus|perinuclear region of cytoplasm|ruffle membrane	cytoskeletal protein binding|protein binding	.	P;D;D;D;D;D;D	P;P;P;P;P;P;P	D	D	M	D;D;D;D;D;D;D;D;D	D	D	p.L127_D382del(1)|p.?(1)
51	NF2	p.R418C	22_30069387_C_T	15X	1	COSM1592913,COSM1033212			4771	37	22	30069387	30069387	Missense_Mutation	SNP	C	T	g.chr22:30069387C>T	uc003age.3	0	12	1695	c.1252C>T	c.(1252-1254)CGC>TGC	p.R418C	NF2_uc003afy.3_Missense_Mutation_p.R418C|NF2_uc003afz.3_Missense_Mutation_p.R335C|NF2_uc003agf.3_Missense_Mutation_p.R418C|NF2_uc003agb.3_Missense_Mutation_p.R341C|NF2_uc003agc.3_Missense_Mutation_p.R380C|NF2_uc003agd.3_Intron|NF2_uc003agg.3_Missense_Mutation_p.R418C|NF2_uc003aga.3_Missense_Mutation_p.R376C|NF2_uc003agh.3_Missense_Mutation_p.R377C|NF2_uc003agi.3_Missense_Mutation_p.R335C|NF2_uc00…	NM_000268	NP_000259	P35240	MERL_HUMAN	neurofibromin 2 isoform 1	418	Glu-rich.	R -> C (in vestibular schwannoma).		actin cytoskeleton organization|negative regulation of cell migration|negative regulation of cell proliferation|negative regulation of cell-cell adhesion|negative regulation of cell-matrix adhesion|negative regulation of DNA replication|negative regulation of tyrosine phosphorylation of Stat3 protein|negative regulation of tyrosine phosphorylation of Stat5 protein|positive regulation of stress fi…	cytoskeleton|early endosome|extrinsic to membrane|filopodium membrane|nucleolus|perinuclear region of cytoplasm|ruffle membrane	cytoskeletal protein binding|protein binding	.	D;D;D;D;D;D;D;D	D;P;D;D;D;P;P;P	D	D	L	D;D;D;D;D;D;D;D;D	D	D	p.M375fs*20(1)|p.?(1)
52	NOTCH1	p.T2511I	9_139390659_G_A	5XB,unk	2				4851	37	9	139390659	139390659	Missense_Mutation	SNP	G	A	g.chr9:139390659G>A	uc004chz.2	0	34	7532	c.7532C>T	c.(7531-7533)ACC>ATC	p.T2511I		NM_017617	NP_060087	P46531	NOTC1_HUMAN	notch1 preproprotein	2511	Cytoplasmic (Potential).			aortic valve morphogenesis|immune response|negative regulation of BMP signaling pathway|negative regulation of cell-substrate adhesion|negative regulation of myoblast differentiation|negative regulation of osteoblast differentiation|negative regulation of transcription, DNA-dependent|Notch receptor processing	cytosol|endoplasmic reticulum lumen|extracellular region|Golgi lumen|integral to membrane|nucleoplasm|plasma membrane	calcium ion binding|protein binding|receptor activity	D	D	D	D	D	M	D	D	D	p.T2512fs*1(1)|p.L2511L(1)|p.E2507fs*6(1)
53	NOTCH1	p.L2510F	9_139390663_G_A	5XB,unk	2				4851	37	9	139390663	139390663	Missense_Mutation	SNP	G	A	g.chr9:139390663G>A	uc004chz.2	0	34	7528	c.7528C>T	c.(7528-7530)CTC>TTC	p.L2510F		NM_017617	NP_060087	P46531	NOTC1_HUMAN	notch1 preproprotein	2510	Cytoplasmic (Potential).			aortic valve morphogenesis|immune response|negative regulation of BMP signaling pathway|negative regulation of cell-substrate adhesion|negative regulation of myoblast differentiation|negative regulation of osteoblast differentiation|negative regulation of transcription, DNA-dependent|Notch receptor processing	cytosol|endoplasmic reticulum lumen|extracellular region|Golgi lumen|integral to membrane|nucleoplasm|plasma membrane	calcium ion binding|protein binding|receptor activity	T	D	D	D	D	M	T	D	D	p.E2507fs*6(1)|p.F2510fs*1(1)
54	NOTCH1	p.R1594Q	9_139399362_C_T	5XA,unk	2	COSM136759,COSM136758			4851	37	9	139399362	139399362	Missense_Mutation	SNP	C	T	g.chr9:139399362C>T	uc004chz.2	0	26	4781	c.4781G>A	c.(4780-4782)CGG>CAG	p.R1594Q	NOTCH1_uc004cia.1_Missense_Mutation_p.R824Q	NM_017617	NP_060087	P46531	NOTC1_HUMAN	notch1 preproprotein	1594	Extracellular (Potential).			aortic valve morphogenesis|immune response|negative regulation of BMP signaling pathway|negative regulation of cell-substrate adhesion|negative regulation of myoblast differentiation|negative regulation of osteoblast differentiation|negative regulation of transcription, DNA-dependent|Notch receptor processing	cytosol|endoplasmic reticulum lumen|extracellular region|Golgi lumen|integral to membrane|nucleoplasm|plasma membrane	calcium ion binding|protein binding|receptor activity	T	D	D	U	D	M	D	D	D	p.L1594P(34)|p.R1595_E1596ins12(3)|p.R1595>PRLPHNSSFHFLR(3)|p.F1593_L1594ins12(2)|p.L1594_R1595insA(1)|p.F1593_R1595>HFDG(1)|p.R1595>PRLPHNSSSHFL(1)|p.R1595_L1597>L(1)|p.F1593_F1594>TA(1)|p.F1593_L1594insSP(1)|p.F1593_L1594insGVN(1)|p.F1593_L1594insDLS(1)|p.F1591_E1596>LLGG(1)|p.L1594>NPM(1)|p.F1593_L1594insC(1)|p.L1594_R1595ins12(1)
55	PDGFRA	p.P155L	4_55129930_C_T	5XB,unk	2	COSM3604493			5156	37	4	55129930	55129930	Missense_Mutation	SNP	C	T	g.chr4:55129930C>T	uc003han.3	0	4	795	c.464C>T	c.(463-465)CCC>CTC	p.P155L	PDGFRA_uc003haa.2_Intron|PDGFRA_uc003hal.2_Missense_Mutation_p.P155L|PDGFRA_uc010igq.1_Missense_Mutation_p.P49L|PDGFRA_uc003ham.2_RNA	NM_006206	NP_006197	P16234	PGFRA_HUMAN	platelet-derived growth factor receptor alpha	155	Extracellular (Potential).|Ig-like C2-type 2.			cardiac myofibril assembly|cell activation|luteinization|metanephric glomerular capillary formation|peptidyl-tyrosine phosphorylation|positive regulation of cell migration|positive regulation of DNA replication|positive regulation of fibroblast proliferation|protein autophosphorylation|retina vasculature development in camera-type eye	cytoplasm|integral to plasma membrane|nucleus	ATP binding|platelet-derived growth factor alpha-receptor activity|platelet-derived growth factor binding|platelet-derived growth factor receptor binding|protein homodimerization activity|vascular endothelial growth factor receptor activity	D	D;D;D	D;D;D	U	D	M	T;T;T;T	D	D
56	PDGFRA	p.H570Y	4_55141062_C_T	5XA	1	COSM1430083			5156	37	4	55141062	55141062	Missense_Mutation	SNP	C	T	g.chr4:55141062C>T	uc003han.3	0	12	2039	c.1708C>T	c.(1708-1710)CAT>TAT	p.H570Y	PDGFRA_uc003haa.2_Intron|PDGFRA_uc010igq.1_Missense_Mutation_p.H464Y|PDGFRA_uc003ham.2_RNA|PDGFRA_uc003hao.1_5'Flank	NM_006206	NP_006197	P16234	PGFRA_HUMAN	platelet-derived growth factor receptor alpha	570	Cytoplasmic (Potential).			cardiac myofibril assembly|cell activation|luteinization|metanephric glomerular capillary formation|peptidyl-tyrosine phosphorylation|positive regulation of cell migration|positive regulation of DNA replication|positive regulation of fibroblast proliferation|protein autophosphorylation|retina vasculature development in camera-type eye	cytoplasm|integral to plasma membrane|nucleus	ATP binding|platelet-derived growth factor alpha-receptor activity|platelet-derived growth factor binding|platelet-derived growth factor receptor binding|protein homodimerization activity|vascular endothelial growth factor receptor activity	D	D;D	D;D	U	D	M	D	D	D	p.S566_E571>R(44)|p.S566_E571>K(8)|p.S566_E571>RIQ(1)|p.S566_E571>IRIQ(1)|p.S566_Y572>RIDDL(1)|p.S566_E571del(1)
57	PDGFRA	p.P589Q	4_55141120_C_A	15X	1	COSM1567316			5156	37	4	55141120	55141120	Missense_Mutation	SNP	C	A	g.chr4:55141120C>A	uc003han.3	0	12	2097	c.1766C>A	c.(1765-1767)CCA>CAA	p.P589Q	PDGFRA_uc003haa.2_Missense_Mutation_p.P349Q|PDGFRA_uc010igq.1_Missense_Mutation_p.P483Q|PDGFRA_uc003ham.2_RNA|PDGFRA_uc003hao.1_5'Flank	NM_006206	NP_006197	P16234	PGFRA_HUMAN	platelet-derived growth factor receptor alpha	589	Cytoplasmic (Potential).			cardiac myofibril assembly|cell activation|luteinization|metanephric glomerular capillary formation|peptidyl-tyrosine phosphorylation|positive regulation of cell migration|positive regulation of DNA replication|positive regulation of fibroblast proliferation|protein autophosphorylation|retina vasculature development in camera-type eye	cytoplasm|integral to plasma membrane|nucleus	ATP binding|platelet-derived growth factor alpha-receptor activity|platelet-derived growth factor binding|platelet-derived growth factor receptor binding|protein homodimerization activity|vascular endothelial growth factor receptor activity	D	D;P	P;B	U	D	M	D;D	D	D	p.P589S(1)
58	PTEN	p.P30L	10_89653791_C_T	5XB,15X,unk	3				5728	37	10	89653791	89653791	Missense_Mutation	SNP	C	T	g.chr10:89653791C>T	uc001kfb.2	0	3	1120	c.89C>T	c.(88-90)CCA>CTA	p.P30L		NM_000314	NP_000305	P60484	PTEN_HUMAN	phosphatase and tensin homolog	30	Phosphatase tensin-type.			activation of mitotic anaphase-promoting complex activity|apoptosis|canonical Wnt receptor signaling pathway|cell proliferation|central nervous system development|induction of apoptosis|inositol phosphate dephosphorylation|negative regulation of cell migration|negative regulation of cyclin-dependent protein kinase activity involved in G1/S|negative regulation of focal adhesion assembly|negative r…	cytosol|internal side of plasma membrane|PML body	anaphase-promoting complex binding|enzyme binding|inositol-1,3,4,5-tetrakisphosphate 3-phosphatase activity|lipid binding|magnesium ion binding|PDZ domain binding|phosphatidylinositol-3,4,5-trisphosphate 3-phosphatase activity|phosphatidylinositol-3,4-bisphosphate 3-phosphatase activity|phosphatidylinositol-3-phosphatase activity|protein serine/threonine phosphatase activity|protein tyrosine phos…	.	D	D	D	D	M	D	D	D	p.?(4)|p.Y27fs*1(3)|p.Y27_N212>Y(2)|p.P30fs*24(1)
59	PTEN	p.C105Y	10_89692830_G_A	5XA	1	COSM5113	rs587782343		5728	37	10	89692830	89692830	Missense_Mutation	SNP	G	A	g.chr10:89692830G>A	uc001kfb.2	0	6	1345	c.314G>A	c.(313-315)TGT>TAT	p.C105Y		NM_000314	NP_000305	P60484	PTEN_HUMAN	phosphatase and tensin homolog	105	Phosphatase tensin-type.	C -> F (in BZS; loss of phosphatase activity towards Ins(1,3,4,5)P4).|C -> Y (in BZS).		activation of mitotic anaphase-promoting complex activity|apoptosis|canonical Wnt receptor signaling pathway|cell proliferation|central nervous system development|induction of apoptosis|inositol phosphate dephosphorylation|negative regulation of cell migration|negative regulation of cyclin-dependent protein kinase activity involved in G1/S|negative regulation of focal adhesion assembly|negative r…	cytosol|internal side of plasma membrane|PML body	anaphase-promoting complex binding|enzyme binding|inositol-1,3,4,5-tetrakisphosphate 3-phosphatase activity|lipid binding|magnesium ion binding|PDZ domain binding|phosphatidylinositol-3,4,5-trisphosphate 3-phosphatase activity|phosphatidylinositol-3,4-bisphosphate 3-phosphatase activity|phosphatidylinositol-3-phosphatase activity|protein serine/threonine phosphatase activity|protein tyrosine phos…	.	D	D	D	D	M	D	D	D	p.C105F(6)|p.C105W(4)|p.R55fs*1(4)|p.C105S(3)|p.?(2)|p.Y27fs*1(2)|p.C105Y(2)|p.Y27_N212>Y(2)|p.C105fs*2(1)|p.C105fs*1(1)|p.C105G(1)|p.C105R(1)|p.F56fs*2(1)|p.P103fs*3(1)
60	PTEN	p.H123Y	10_89692883_C_T	10XB	1	COSM5078			5728	37	10	89692883	89692883	Missense_Mutation	SNP	C	T	g.chr10:89692883C>T	uc001kfb.2	0	6	1398	c.367C>T	c.(367-369)CAC>TAC	p.H123Y		NM_000314	NP_000305	P60484	PTEN_HUMAN	phosphatase and tensin homolog	123	Phosphatase tensin-type.	H -> R (in CD).|H -> Y (in endometrial cancer; loss of protein phosphatase activity).		activation of mitotic anaphase-promoting complex activity|apoptosis|canonical Wnt receptor signaling pathway|cell proliferation|central nervous system development|induction of apoptosis|inositol phosphate dephosphorylation|negative regulation of cell migration|negative regulation of cyclin-dependent protein kinase activity involved in G1/S|negative regulation of focal adhesion assembly|negative r…	cytosol|internal side of plasma membrane|PML body	anaphase-promoting complex binding|enzyme binding|inositol-1,3,4,5-tetrakisphosphate 3-phosphatase activity|lipid binding|magnesium ion binding|PDZ domain binding|phosphatidylinositol-3,4,5-trisphosphate 3-phosphatase activity|phosphatidylinositol-3,4-bisphosphate 3-phosphatase activity|phosphatidylinositol-3-phosphatase activity|protein serine/threonine phosphatase activity|protein tyrosine phos…	.	D	D	D	D	H	D	D	D	p.H123Y(4)|p.R55fs*1(4)|p.I122fs*2(3)|p.?(2)|p.Y27fs*1(2)|p.Y27_N212>Y(2)|p.A121_F145del(1)|p.F56fs*2(1)
61	PTEN	p.A126T	10_89692892_G_A	10XB	1	COSM5051			5728	37	10	89692892	89692892	Missense_Mutation	SNP	G	A	g.chr10:89692892G>A	uc001kfb.2	0	6	1407	c.376G>A	c.(376-378)GCT>ACT	p.A126T		NM_000314	NP_000305	P60484	PTEN_HUMAN	phosphatase and tensin homolog	126	Phosphatase tensin-type.			activation of mitotic anaphase-promoting complex activity|apoptosis|canonical Wnt receptor signaling pathway|cell proliferation|central nervous system development|induction of apoptosis|inositol phosphate dephosphorylation|negative regulation of cell migration|negative regulation of cyclin-dependent protein kinase activity involved in G1/S|negative regulation of focal adhesion assembly|negative r…	cytosol|internal side of plasma membrane|PML body	anaphase-promoting complex binding|enzyme binding|inositol-1,3,4,5-tetrakisphosphate 3-phosphatase activity|lipid binding|magnesium ion binding|PDZ domain binding|phosphatidylinositol-3,4,5-trisphosphate 3-phosphatase activity|phosphatidylinositol-3,4-bisphosphate 3-phosphatase activity|phosphatidylinositol-3-phosphatase activity|protein serine/threonine phosphatase activity|protein tyrosine phos…	.	D	D	D	D	M	D	D	D	p.A126T(5)|p.R55fs*1(4)|p.A126D(3)|p.?(2)|p.Y27fs*1(2)|p.A126P(2)|p.Y27_N212>Y(2)|p.A121_F145del(1)|p.A126V(1)|p.A126S(1)|p.F56fs*2(1)
62	PTEN	p.G127R	10_89692895_G_A	10XB,unk	2	COSM249825	rs587781255		5728	37	10	89692895	89692895	Missense_Mutation	SNP	G	A	g.chr10:89692895G>A	uc001kfb.2	0	6	1410	c.379G>A	c.(379-381)GGA>AGA	p.G127R		NM_000314	NP_000305	P60484	PTEN_HUMAN	phosphatase and tensin homolog	127	Phosphatase tensin-type.			activation of mitotic anaphase-promoting complex activity|apoptosis|canonical Wnt receptor signaling pathway|cell proliferation|central nervous system development|induction of apoptosis|inositol phosphate dephosphorylation|negative regulation of cell migration|negative regulation of cyclin-dependent protein kinase activity involved in G1/S|negative regulation of focal adhesion assembly|negative r…	cytosol|internal side of plasma membrane|PML body	anaphase-promoting complex binding|enzyme binding|inositol-1,3,4,5-tetrakisphosphate 3-phosphatase activity|lipid binding|magnesium ion binding|PDZ domain binding|phosphatidylinositol-3,4,5-trisphosphate 3-phosphatase activity|phosphatidylinositol-3,4-bisphosphate 3-phosphatase activity|phosphatidylinositol-3-phosphatase activity|protein serine/threonine phosphatase activity|protein tyrosine phos…	.	D	D	D	D	H	D	D	D	p.R55fs*1(4)|p.G127E(3)|p.?(2)|p.Y27fs*1(2)|p.Y27_N212>Y(2)|p.A121_F145del(1)|p.G127fs*5(1)|p.G127V(1)|p.F56fs*2(1)
63	PTEN	p.G129E	10_89692902_G_A	5XA,10XA,unk	3	COSM28917	rs121909218		5728	37	10	89692902	89692902	Missense_Mutation	SNP	G	A	g.chr10:89692902G>A	uc001kfb.2	0	6	1417	c.386G>A	c.(385-387)GGA>GAA	p.G129E		NM_000314	NP_000305	P60484	PTEN_HUMAN	phosphatase and tensin homolog	129	Phosphatase tensin-type.	G -> E (in CD; no lipid phosphatase activity but retains protein phosphatase activity; retains ability to inhibit focal adhesion formation).|G -> R (in glioblastoma; severely reduced protein phosphatase activity; loss of phosphatase activity towards Ins(1,3,4,5)P4).		activation of mitotic anaphase-promoting complex activity|apoptosis|canonical Wnt receptor signaling pathway|cell proliferation|central nervous system development|induction of apoptosis|inositol phosphate dephosphorylation|negative regulation of cell migration|negative regulation of cyclin-dependent protein kinase activity involved in G1/S|negative regulation of focal adhesion assembly|negative r…	cytosol|internal side of plasma membrane|PML body	anaphase-promoting complex binding|enzyme binding|inositol-1,3,4,5-tetrakisphosphate 3-phosphatase activity|lipid binding|magnesium ion binding|PDZ domain binding|phosphatidylinositol-3,4,5-trisphosphate 3-phosphatase activity|phosphatidylinositol-3,4-bisphosphate 3-phosphatase activity|phosphatidylinositol-3-phosphatase activity|protein serine/threonine phosphatase activity|protein tyrosine phos…	.	D	D	D	A	H	D	D	D	p.G129R(6)|p.R55fs*1(4)|p.G129*(3)|p.K128_R130del(3)|p.?(2)|p.Y27fs*1(2)|p.Y27_N212>Y(2)|p.G129V(1)|p.K128fs*47(1)|p.A121_F145del(1)|p.G129E(1)|p.G129fs*5(1)|p.G127fs*5(1)|p.G129fs*50(1)|p.F56fs*2(1)|p.G129fs*51(1)
64	PTEN	p.R130Q	10_89692905_G_A	5XB,unk	2	COSM5033	rs121909229		5728	37	10	89692905	89692905	Missense_Mutation	SNP	G	A	g.chr10:89692905G>A	uc001kfb.2	0	6	1420	c.389G>A	c.(388-390)CGA>CAA	p.R130Q		NM_000314	NP_000305	P60484	PTEN_HUMAN	phosphatase and tensin homolog	130	Phosphatase tensin-type.	R -> L (in CD and endometrial hyperplasia; loss of phosphatase activity towards Ins(1,3,4,5)P4; retains ability to bind phospholipid membranes).|R -> Q (in CD; loss of phosphatase activity towards Ins(1,3,4,5)P4; retains ability to bind phospholipid membranes).|R -> G (loss of phosphatase activity towards Ins(1,3,4,5)P4 and PtdIns(3,4,5)P3).	R->M: Does not affect the ability to inhibit AKT/PKB activation.	activation of mitotic anaphase-promoting complex activity|apoptosis|canonical Wnt receptor signaling pathway|cell proliferation|central nervous system development|induction of apoptosis|inositol phosphate dephosphorylation|negative regulation of cell migration|negative regulation of cyclin-dependent protein kinase activity involved in G1/S|negative regulation of focal adhesion assembly|negative r…	cytosol|internal side of plasma membrane|PML body	anaphase-promoting complex binding|enzyme binding|inositol-1,3,4,5-tetrakisphosphate 3-phosphatase activity|lipid binding|magnesium ion binding|PDZ domain binding|phosphatidylinositol-3,4,5-trisphosphate 3-phosphatase activity|phosphatidylinositol-3,4-bisphosphate 3-phosphatase activity|phosphatidylinositol-3-phosphatase activity|protein serine/threonine phosphatase activity|protein tyrosine phos…	.	D	D	D	A	H	D	D	D	p.R130G(65)|p.R130*(61)|p.R130Q(43)|p.R130fs*4(12)|p.R130L(7)|p.R55fs*1(4)|p.R130P(4)|p.K128_R130del(3)|p.Y27_N212>Y(2)|p.?(2)|p.Y27fs*1(2)|p.R130R(1)|p.K128fs*47(1)|p.A121_F145del(1)|p.R130fs*2(1)|p.T131fs*50(1)|p.F56fs*2(1)
65	PTEN	p.V133I	10_89692913_G_A	5XA,unk	2	COSM5044			5728	37	10	89692913	89692913	Missense_Mutation	SNP	G	A	g.chr10:89692913G>A	uc001kfb.2	0	6	1428	c.397G>A	c.(397-399)GTA>ATA	p.V133I		NM_000314	NP_000305	P60484	PTEN_HUMAN	phosphatase and tensin homolog	133	Phosphatase tensin-type.	V -> I (loss of phosphatase activity towards Ins(1,3,4,5)P3).		activation of mitotic anaphase-promoting complex activity|apoptosis|canonical Wnt receptor signaling pathway|cell proliferation|central nervous system development|induction of apoptosis|inositol phosphate dephosphorylation|negative regulation of cell migration|negative regulation of cyclin-dependent protein kinase activity involved in G1/S|negative regulation of focal adhesion assembly|negative r…	cytosol|internal side of plasma membrane|PML body	anaphase-promoting complex binding|enzyme binding|inositol-1,3,4,5-tetrakisphosphate 3-phosphatase activity|lipid binding|magnesium ion binding|PDZ domain binding|phosphatidylinositol-3,4,5-trisphosphate 3-phosphatase activity|phosphatidylinositol-3,4-bisphosphate 3-phosphatase activity|phosphatidylinositol-3-phosphatase activity|protein serine/threonine phosphatase activity|protein tyrosine phos…	.	D	D	D	D	M	D	D	D	p.R55fs*1(4)|p.?(2)|p.V133I(2)|p.Y27fs*1(2)|p.Y27_N212>Y(2)|p.A121_F145del(1)|p.T131fs*42(1)|p.F56fs*2(1)
66	PTEN	p.S227F	10_89717655_C_T	10XB	1	COSM5095			5728	37	10	89717655	89717655	Missense_Mutation	SNP	C	T	g.chr10:89717655C>T	uc001kfb.2	0	8	1711	c.680C>T	c.(679-681)TCC>TTC	p.S227F		NM_000314	NP_000305	P60484	PTEN_HUMAN	phosphatase and tensin homolog	227	C2 tensin-type.	S -> F (reduced phosphatase activity towards Ins(1,3,4,5)P4 but retains PtdIns(3,4,5)P3 phosphatase activity).		activation of mitotic anaphase-promoting complex activity|apoptosis|canonical Wnt receptor signaling pathway|cell proliferation|central nervous system development|induction of apoptosis|inositol phosphate dephosphorylation|negative regulation of cell migration|negative regulation of cyclin-dependent protein kinase activity involved in G1/S|negative regulation of focal adhesion assembly|negative r…	cytosol|internal side of plasma membrane|PML body	anaphase-promoting complex binding|enzyme binding|inositol-1,3,4,5-tetrakisphosphate 3-phosphatase activity|lipid binding|magnesium ion binding|PDZ domain binding|phosphatidylinositol-3,4,5-trisphosphate 3-phosphatase activity|phosphatidylinositol-3,4-bisphosphate 3-phosphatase activity|phosphatidylinositol-3-phosphatase activity|protein serine/threonine phosphatase activity|protein tyrosine phos…	.	D	D	D	D	M	D	D	D	p.R55fs*1(4)|p.N212fs*1(2)|p.Y27fs*1(2)|p.G165_*404del(1)|p.S227F(1)|p.?(1)|p.G165_K342del(1)
67	PTEN	p.G251D	10_89717727_G_A	5XA,5XB,15X,unk	4	COSM13981			5728	37	10	89717727	89717727	Missense_Mutation	SNP	G	A	g.chr10:89717727G>A	uc001kfb.2	0	8	1783	c.752G>A	c.(751-753)GGT>GAT	p.G251D		NM_000314	NP_000305	P60484	PTEN_HUMAN	phosphatase and tensin homolog	251	C2 tensin-type.	G -> C (loss of phosphatase activity towards Ins(1,3,4,5)P4; retains ability to bind phospholipid membranes).		activation of mitotic anaphase-promoting complex activity|apoptosis|canonical Wnt receptor signaling pathway|cell proliferation|central nervous system development|induction of apoptosis|inositol phosphate dephosphorylation|negative regulation of cell migration|negative regulation of cyclin-dependent protein kinase activity involved in G1/S|negative regulation of focal adhesion assembly|negative r…	cytosol|internal side of plasma membrane|PML body	anaphase-promoting complex binding|enzyme binding|inositol-1,3,4,5-tetrakisphosphate 3-phosphatase activity|lipid binding|magnesium ion binding|PDZ domain binding|phosphatidylinositol-3,4,5-trisphosphate 3-phosphatase activity|phosphatidylinositol-3,4-bisphosphate 3-phosphatase activity|phosphatidylinositol-3-phosphatase activity|protein serine/threonine phosphatase activity|protein tyrosine phos…	.	D	D	D	D	M	D	D	D	p.R55fs*1(4)|p.G251C(4)|p.N212fs*1(2)|p.Y27fs*1(2)|p.G165_*404del(1)|p.?(1)|p.G165_K342del(1)|p.G251V(1)|p.G251fs*6(1)|p.G251D(1)
68	PTEN	p.P339S	10_89720864_C_T	5XB,unk	2	COSM23657			5728	37	10	89720864	89720864	Missense_Mutation	SNP	C	T	g.chr10:89720864C>T	uc001kfb.2	0	9	2046	c.1015C>T	c.(1015-1017)CCA>TCA	p.P339S		NM_000314	NP_000305	P60484	PTEN_HUMAN	phosphatase and tensin homolog	339	C2 tensin-type.			activation of mitotic anaphase-promoting complex activity|apoptosis|canonical Wnt receptor signaling pathway|cell proliferation|central nervous system development|induction of apoptosis|inositol phosphate dephosphorylation|negative regulation of cell migration|negative regulation of cyclin-dependent protein kinase activity involved in G1/S|negative regulation of focal adhesion assembly|negative r…	cytosol|internal side of plasma membrane|PML body	anaphase-promoting complex binding|enzyme binding|inositol-1,3,4,5-tetrakisphosphate 3-phosphatase activity|lipid binding|magnesium ion binding|PDZ domain binding|phosphatidylinositol-3,4,5-trisphosphate 3-phosphatase activity|phosphatidylinositol-3,4-bisphosphate 3-phosphatase activity|phosphatidylinositol-3-phosphatase activity|protein serine/threonine phosphatase activity|protein tyrosine phos…	.	D	D	D	D	M	D	D	D	p.R55fs*1(4)|p.?(2)|p.N212fs*1(2)|p.Y27fs*1(2)|p.P339S(2)|p.G165_*404del(1)|p.P339L(1)|p.G165_K342del(1)|p.W274_F341del(1)|p.S338fs*1(1)|p.D326_K342del(1)
69	RB1	p.R798W	13_49039407_C_T	15X,unk	2	COSM925,COSM3369088	rs187912365		5925	37	13	49039407	49039407	Missense_Mutation	SNP	C	T	g.chr13:49039407C>T	uc001vcb.2	0	23	2558	c.2392C>T	c.(2392-2394)CGG>TGG	p.R798W		NM_000321	NP_000312	P06400	RB_HUMAN	retinoblastoma 1	798	Interaction with LIMD1.|Domain C; mediates interaction with E4F1.			androgen receptor signaling pathway|cell cycle arrest|chromatin remodeling|G1 phase of mitotic cell cycle|interspecies interaction between organisms|maintenance of mitotic sister chromatid cohesion|mitotic cell cycle G1/S transition checkpoint|myoblast differentiation|negative regulation of cell growth|negative regulation of protein kinase activity|negative regulation of S phase of mitotic cell c…	chromatin|PML body|Rb-E2F complex|SWI/SNF complex	androgen receptor binding|DNA binding|kinase binding|phosphoprotein binding|sequence-specific DNA binding transcription factor activity|transcription coactivator activity|transcription factor binding|ubiquitin protein ligase binding	D	D	D	D	D	L	D	D	D	p.?(7)|p.R798W(1)
70	RET	p.R721Q	10_43612057_G_A	10XA	1	COSM4014170,COSM4014169			5979	37	10	43612057	43612057	Missense_Mutation	SNP	G	A	g.chr10:43612057G>A	uc001jal.2	0	12	2352	c.2162G>A	c.(2161-2163)CGG>CAG	p.R721Q	RET_uc001jak.1_Missense_Mutation_p.R721Q|RET_uc010qez.1_Missense_Mutation_p.R467Q	NM_020975	NP_066124	P07949	RET_HUMAN	ret proto-oncogene isoform a	721	Cytoplasmic (Potential).			homophilic cell adhesion|positive regulation of metanephric glomerulus development|positive regulation of transcription, DNA-dependent|posterior midgut development	integral to membrane	ATP binding|calcium ion binding|transmembrane receptor protein tyrosine kinase activity	D	D;D;D	D;D;D	D	D	L	D;D	D	D
71	RET	p.A756V	10_43612162_C_T	5XA,unk	2	COSM284545			5979	37	10	43612162	43612162	Missense_Mutation	SNP	C	T	g.chr10:43612162C>T	uc001jal.2	0	12	2457	c.2267C>T	c.(2266-2268)GCC>GTC	p.A756V	RET_uc001jak.1_Missense_Mutation_p.A756V|RET_uc010qez.1_Missense_Mutation_p.A502V	NM_020975	NP_066124	P07949	RET_HUMAN	ret proto-oncogene isoform a	756	Protein kinase.|Cytoplasmic (Potential).			homophilic cell adhesion|positive regulation of metanephric glomerulus development|positive regulation of transcription, DNA-dependent|posterior midgut development	integral to membrane	ATP binding|calcium ion binding|transmembrane receptor protein tyrosine kinase activity	D	D;D;D	D;D;D	D	D	M	D;D	D	D
72	RET	p.R873W	10_43615538_C_T	15X	1	COSM225294			5979	37	10	43615538	43615538	Missense_Mutation	SNP	C	T	g.chr10:43615538C>T	uc001jal.2	0	15	2807	c.2617C>T	c.(2617-2619)CGG>TGG	p.R873W	RET_uc001jak.1_Missense_Mutation_p.R873W|RET_uc010qez.1_Missense_Mutation_p.R619W	NM_020975	NP_066124	P07949	RET_HUMAN	ret proto-oncogene isoform a	873	Protein kinase.|Cytoplasmic (Potential).	R -> Q (in HSCR1; sporadic form).		homophilic cell adhesion|positive regulation of metanephric glomerulus development|positive regulation of transcription, DNA-dependent|posterior midgut development	integral to membrane	ATP binding|calcium ion binding|transmembrane receptor protein tyrosine kinase activity	D	D;D;D	D;D;D	D	D	H	D;D	D	D
73	RET	p.S891L	10_43615593_C_T	5XB	1	COSM1584950,COSM918124			5979	37	10	43615593	43615593	Missense_Mutation	SNP	C	T	g.chr10:43615593C>T	uc001jal.2	0	15	2862	c.2672C>T	c.(2671-2673)TCG>TTG	p.S891L	RET_uc001jak.1_Missense_Mutation_p.S891L|RET_uc010qez.1_Missense_Mutation_p.S637L	NM_020975	NP_066124	P07949	RET_HUMAN	ret proto-oncogene isoform a	891	Protein kinase.|Cytoplasmic (Potential).	S -> A (in MTC; familial form).		homophilic cell adhesion|positive regulation of metanephric glomerulus development|positive regulation of transcription, DNA-dependent|posterior midgut development	integral to membrane	ATP binding|calcium ion binding|transmembrane receptor protein tyrosine kinase activity	D	D;D;D	D;D;D	D	D	M	D;D	D	D
74	RET	p.R912W	10_43617397_C_T	5XB,unk	2	COSM3415039,COSM3415038			5979	37	10	43617397	43617397	Missense_Mutation	SNP	C	T	g.chr10:43617397C>T	uc001jal.2	0	16	2924	c.2734C>T	c.(2734-2736)CGG>TGG	p.R912W	RET_uc001jak.1_Missense_Mutation_p.R912W|RET_uc010qez.1_Missense_Mutation_p.R658W	NM_020975	NP_066124	P07949	RET_HUMAN	ret proto-oncogene isoform a	912	Protein kinase.|Cytoplasmic (Potential).			homophilic cell adhesion|positive regulation of metanephric glomerulus development|positive regulation of transcription, DNA-dependent|posterior midgut development	integral to membrane	ATP binding|calcium ion binding|transmembrane receptor protein tyrosine kinase activity	D	D;D;D	D;D;D	D	D	M	D;D	D	D
75	RUNX1	p.R223H	21_36206763_C_T	15X,unk	2	COSM24764			861	37	21	36206763	36206763	Missense_Mutation	SNP	C	T	g.chr21:36206763C>T	uc002yuh.2	0	4	2246	c.668G>A	c.(667-669)CGT>CAT	p.R223H	RUNX1_uc002yui.2_Intron|RUNX1_uc010gmu.2_Missense_Mutation_p.R250H|RUNX1_uc010gmv.2_Missense_Mutation_p.R250H|RUNX1_uc002yuj.3_Missense_Mutation_p.R118H|RUNX1_uc002yuk.3_Missense_Mutation_p.R250H|RUNX1_uc002yul.1_Missense_Mutation_p.R15H|RUNX1_uc002yum.1_Intron|RUNX1_uc010gmw.1_Missense_Mutation_p.R250H|RUNX1_uc002yuo.1_Missense_Mutation_p.R223H	NM_001001890	NP_001001890	Q01196	RUNX1_HUMAN	runt-related transcription factor 1 isoform	223	Pro/Ser/Thr-rich.		Missing: No DNA-binding.	myeloid cell differentiation|negative regulation of granulocyte differentiation|positive regulation of angiogenesis|positive regulation of granulocyte differentiation|positive regulation of transcription from RNA polymerase II promoter|positive regulation of transcription, DNA-dependent	nucleus|nucleus	ATP binding|calcium ion binding|DNA binding|DNA binding|protein binding|protein heterodimerization activity|protein homodimerization activity|sequence-specific DNA binding transcription factor activity|sequence-specific DNA binding transcription factor activity|transcription factor binding	T	D;D;D;D;D	D;D;D;D;D	D	D	M	T;T;T;T;D;D	D	D	p.E223G(1)|p.R250H(1)
76	RUNX1	p.R135K	21_36252877_C_T	5XB,unk	2	COSM96546			861	37	21	36252877	36252877	Missense_Mutation	SNP	C	T	g.chr21:36252877C>T	uc002yuh.2	0	2	1982	c.404G>A	c.(403-405)AGG>AAG	p.R135K	RUNX1_uc002yui.2_Missense_Mutation_p.R135K|RUNX1_uc010gmu.2_Missense_Mutation_p.R162K|RUNX1_uc010gmv.2_Missense_Mutation_p.R162K|RUNX1_uc002yuj.3_Missense_Mutation_p.R30K|RUNX1_uc002yuk.3_Missense_Mutation_p.R162K|RUNX1_uc002yum.1_Missense_Mutation_p.R30K|RUNX1_uc010gmw.1_Missense_Mutation_p.R162K|RUNX1_uc002yuo.1_Missense_Mutation_p.R135K|RUNX1_uc002yur.1_Missense_Mutation_p.R30K	NM_001001890	NP_001001890	Q01196	RUNX1_HUMAN	runt-related transcription factor 1 isoform	135	Interaction with DNA.|Runt.		R->A: Strongly reduces DNA-binding.	myeloid cell differentiation|negative regulation of granulocyte differentiation|positive regulation of angiogenesis|positive regulation of granulocyte differentiation|positive regulation of transcription from RNA polymerase II promoter|positive regulation of transcription, DNA-dependent	nucleus|nucleus	ATP binding|calcium ion binding|DNA binding|DNA binding|protein binding|protein heterodimerization activity|protein homodimerization activity|sequence-specific DNA binding transcription factor activity|sequence-specific DNA binding transcription factor activity|transcription factor binding	D	D;P;P;P;D;D;D	D;D;D;P;D;D;D	D	D	M	D;D;D;D;D;D;D;D	D	D	p.G135_N136insG(1)|p.N159fs*49(1)|p.R162K(1)
77	RUNX1	p.P86S	21_36259154_G_A	15X	1	COSM1030464			861	37	21	36259154	36259154	Missense_Mutation	SNP	G	A	g.chr21:36259154G>A	uc002yuh.2	0	1	1834	c.256C>T	c.(256-258)CCC>TCC	p.P86S	RUNX1_uc002yut.1_RNA|RUNX1_uc002yui.2_Missense_Mutation_p.P86S|RUNX1_uc010gmu.2_Missense_Mutation_p.P113S|RUNX1_uc010gmv.2_Missense_Mutation_p.P113S|RUNX1_uc002yuj.3_Intron|RUNX1_uc002yuk.3_Missense_Mutation_p.P113S|RUNX1_uc002yum.1_Intron|RUNX1_uc010gmw.1_Missense_Mutation_p.P113S|RUNX1_uc002yuo.1_Missense_Mutation_p.P86S	NM_001001890	NP_001001890	Q01196	RUNX1_HUMAN	runt-related transcription factor 1 isoform	86	Runt.			myeloid cell differentiation|negative regulation of granulocyte differentiation|positive regulation of angiogenesis|positive regulation of granulocyte differentiation|positive regulation of transcription from RNA polymerase II promoter|positive regulation of transcription, DNA-dependent	nucleus|nucleus	ATP binding|calcium ion binding|DNA binding|DNA binding|protein binding|protein heterodimerization activity|protein homodimerization activity|sequence-specific DNA binding transcription factor activity|sequence-specific DNA binding transcription factor activity|transcription factor binding	D	D;D;D;D;D	D;D;D;D;D	D	D	M	D;D;D;D;D;D;D;D;D	D	D	p.L112fs*24(1)
78	TP53	p.A347T	17_7573988_C_T	5XB,unk	2	COSM1191612,COSM45717			7157	37	17	7573988	7573988	Missense_Mutation	SNP	C	T	g.chr17:7573988C>T	uc002gim.2	0	10	1233	c.1039G>A	c.(1039-1041)GCC>ACC	p.A347T	TP53_uc002gig.1_Intron|TP53_uc002gih.2_Intron|TP53_uc010cne.1_Intron|TP53_uc010cnf.1_3'UTR|TP53_uc010cng.1_3'UTR|TP53_uc002gii.1_Missense_Mutation_p.A215T|TP53_uc010cnh.1_3'UTR|TP53_uc010cni.1_3'UTR|TP53_uc002gij.2_Missense_Mutation_p.A347T	NM_001126112	NP_001119584	P04637	P53_HUMAN	tumor protein p53 isoform a	347	Oligomerization.|Interaction with HIPK1 (By similarity).|Interaction with CARM1.|Nuclear export signal.|Interaction with HIPK2.	A -> T (in sporadic cancers; somatic mutation).|A -> G (in a sporadic cancer; somatic mutation).		activation of caspase activity by cytochrome c|base-excision repair|blood coagulation|cell cycle arrest|cell differentiation|cell proliferation|cellular protein localization|cellular response to drug|cellular response to glucose starvation|cellular response to hypoxia|cellular response to ionizing radiation|cellular response to UV|determination of adult lifespan|DNA damage response, signal transd…	cytoplasm|cytosol|endoplasmic reticulum|insoluble fraction|mitochondrion|nuclear chromatin|nuclear matrix|nucleolus|nucleus|PML body|protein complex|replication fork	ATP binding|chaperone binding|chromatin binding|copper ion binding|damaged DNA binding|DNA strand annealing activity|histone acetyltransferase binding|p53 binding|protease binding|protein binding|protein heterodimerization activity|protein kinase binding|protein N-terminus binding|protein phosphatase 2A binding|RNA polymerase II transcription factor binding|sequence-specific DNA binding transcrip…	D	D	P	D	D	M	D;D	D	D	p.0?(7)|p.A347T(2)|p.L344fs*22(1)|p.A347G(1)|p.?(1)|p.I332fs*5(1)
79	TP53	p.R280G	17_7577100_T_C	5XA,unk	2	COSM562339,COSM1649339,COSM11123,COSM3378442			7157	37	17	7577100	7577100	Missense_Mutation	SNP	T	C	g.chr17:7577100T>C	uc002gim.2	0	8	1032	c.838A>G	c.(838-840)AGA>GGA	p.R280G	TP53_uc002gig.1_Intron|TP53_uc002gih.2_Missense_Mutation_p.R280G|TP53_uc010cne.1_5'Flank|TP53_uc010cnf.1_Missense_Mutation_p.R148G|TP53_uc010cng.1_Missense_Mutation_p.R148G|TP53_uc002gii.1_Missense_Mutation_p.R148G|TP53_uc010cnh.1_Missense_Mutation_p.R280G|TP53_uc010cni.1_Missense_Mutation_p.R280G|TP53_uc002gij.2_Missense_Mutation_p.R280G	NM_001126112	NP_001119584	P04637	P53_HUMAN	tumor protein p53 isoform a	280	Interaction with DNA.||Interaction with E4F1.|Interaction with HIPK1 (By similarity).|Interaction with AXIN1 (By similarity).	R -> T (in sporadic cancers; somatic mutation).|R -> G (in sporadic cancers; somatic mutation).|R -> K (in a familial cancer not matching LFS; germline mutation and in sporadic cancers; somatic mutation).|R -> P (in a sporadic cancer; somatic mutation).|R -> I (in sporadic cancers; somatic mutation).|R -> S (in sporadic cancers; somatic mutation).		activation of caspase activity by cytochrome c|base-excision repair|blood coagulation|cell cycle arrest|cell differentiation|cell proliferation|cellular protein localization|cellular response to drug|cellular response to glucose starvation|cellular response to hypoxia|cellular response to ionizing radiation|cellular response to UV|determination of adult lifespan|DNA damage response, signal transd…	cytoplasm|cytosol|endoplasmic reticulum|insoluble fraction|mitochondrion|nuclear chromatin|nuclear matrix|nucleolus|nucleus|PML body|protein complex|replication fork	ATP binding|chaperone binding|chromatin binding|copper ion binding|damaged DNA binding|DNA strand annealing activity|histone acetyltransferase binding|p53 binding|protease binding|protein binding|protein heterodimerization activity|protein kinase binding|protein N-terminus binding|protein phosphatase 2A binding|RNA polymerase II transcription factor binding|sequence-specific DNA binding transcrip…	D	D;D;D;D	D;D;D;D	D	D	M	D;D;D;D;D;D	D	D	p.R280T(53)|p.R280K(41)|p.R280G(18)|p.R280S(13)|p.R280I(12)|p.R280*(8)|p.R280fs*65(7)|p.0?(7)|p.R280R(3)|p.?(2)|p.R280_D281delRD(2)|p.G279fs*65(2)|p.A276_R283delACPGRDRR(1)|p.A276fs*64(1)|p.G279_R280delGR(1)|p.R280fs*62(1)|p.G279fs*59(1)|p.F270_D281del12(1)|p.C275_R283delCACPGRDRR(1)|p.L265_K305del41(1)|p.S269fs*21(1)|p.V272_K292del21(1)|p.C275fs*20(1)
80	TP53	p.C277F	17_7577108_C_A	15X	1	COSM562338,COSM1649337,COSM10749			7157	37	17	7577108	7577108	Missense_Mutation	SNP	C	A	g.chr17:7577108C>A	uc002gim.2	0	8	1024	c.830G>T	c.(829-831)TGT>TTT	p.C277F	TP53_uc002gig.1_Intron|TP53_uc002gih.2_Missense_Mutation_p.C277F|TP53_uc010cne.1_5'Flank|TP53_uc010cnf.1_Missense_Mutation_p.C145F|TP53_uc010cng.1_Missense_Mutation_p.C145F|TP53_uc002gii.1_Missense_Mutation_p.C145F|TP53_uc010cnh.1_Missense_Mutation_p.C277F|TP53_uc010cni.1_Missense_Mutation_p.C277F|TP53_uc002gij.2_Missense_Mutation_p.C277F	NM_001126112	NP_001119584	P04637	P53_HUMAN	tumor protein p53 isoform a	277	Interaction with DNA.||Interaction with E4F1.|Interaction with HIPK1 (By similarity).|Interaction with AXIN1 (By similarity).	C -> W (in sporadic cancers; somatic mutation).|C -> R (in sporadic cancers; somatic mutation).|C -> F (in sporadic cancers; somatic mutation).|C -> Y (in an osteosarcoma with no family history; germline mutation and in sporadic cancers; somatic mutation).|C -> G (in sporadic cancers; somatic mutation).|C -> S (in sporadic cancers; somatic mutation).		activation of caspase activity by cytochrome c|base-excision repair|blood coagulation|cell cycle arrest|cell differentiation|cell proliferation|cellular protein localization|cellular response to drug|cellular response to glucose starvation|cellular response to hypoxia|cellular response to ionizing radiation|cellular response to UV|determination of adult lifespan|DNA damage response, signal transd…	cytoplasm|cytosol|endoplasmic reticulum|insoluble fraction|mitochondrion|nuclear chromatin|nuclear matrix|nucleolus|nucleus|PML body|protein complex|replication fork	ATP binding|chaperone binding|chromatin binding|copper ion binding|damaged DNA binding|DNA strand annealing activity|histone acetyltransferase binding|p53 binding|protease binding|protein binding|protein heterodimerization activity|protein kinase binding|protein N-terminus binding|protein phosphatase 2A binding|RNA polymerase II transcription factor binding|sequence-specific DNA binding transcrip…	D	D;D;D;D	D;D;D;D	D	D	M	D;D;D;D;D;D	D	D	p.C277F(20)|p.C277Y(15)|p.0?(7)|p.C277*(6)|p.C277G(4)|p.C277C(4)|p.?(2)|p.C277W(2)|p.C277fs*29(2)|p.A276_R283delACPGRDRR(1)|p.A276fs*64(1)|p.V274_P278del(1)|p.C277_P278insXXXXXXX(1)|p.L265_K305del41(1)|p.C275_R283delCACPGRDRR(1)|p.S269fs*21(1)|p.A276_C277delAC(1)|p.F270_D281del12(1)|p.C275fs*67(1)|p.C277R(1)|p.C277S(1)|p.V272_K292del21(1)|p.C275fs*20(1)
81	TP53	p.A276V	17_7577111_G_A	10XA	1	COSM10756,COSM1559474			7157	37	17	7577111	7577111	Missense_Mutation	SNP	G	A	g.chr17:7577111G>A	uc002gim.2	0	8	1021	c.827C>T	c.(826-828)GCC>GTC	p.A276V	TP53_uc002gig.1_Intron|TP53_uc002gih.2_Missense_Mutation_p.A276V|TP53_uc010cne.1_5'Flank|TP53_uc010cnf.1_Missense_Mutation_p.A144V|TP53_uc010cng.1_Missense_Mutation_p.A144V|TP53_uc002gii.1_Missense_Mutation_p.A144V|TP53_uc010cnh.1_Missense_Mutation_p.A276V|TP53_uc010cni.1_Missense_Mutation_p.A276V|TP53_uc002gij.2_Missense_Mutation_p.A276V	NM_001126112	NP_001119584	P04637	P53_HUMAN	tumor protein p53 isoform a	276	Interaction with DNA.||Interaction with E4F1.|Interaction with HIPK1 (By similarity).|Interaction with AXIN1 (By similarity).	A -> V (in sporadic cancers; somatic mutation).|A -> P (in sporadic cancers; somatic mutation).|A -> D (in sporadic cancers; somatic mutation).|A -> T (in sporadic cancers; somatic mutation).|A -> S (in sporadic cancers; somatic mutation).|A -> G (in sporadic cancers; somatic mutation).		activation of caspase activity by cytochrome c|base-excision repair|blood coagulation|cell cycle arrest|cell differentiation|cell proliferation|cellular protein localization|cellular response to drug|cellular response to glucose starvation|cellular response to hypoxia|cellular response to ionizing radiation|cellular response to UV|determination of adult lifespan|DNA damage response, signal transd…	cytoplasm|cytosol|endoplasmic reticulum|insoluble fraction|mitochondrion|nuclear chromatin|nuclear matrix|nucleolus|nucleus|PML body|protein complex|replication fork	ATP binding|chaperone binding|chromatin binding|copper ion binding|damaged DNA binding|DNA strand annealing activity|histone acetyltransferase binding|p53 binding|protease binding|protein binding|protein heterodimerization activity|protein kinase binding|protein N-terminus binding|protein phosphatase 2A binding|RNA polymerase II transcription factor binding|sequence-specific DNA binding transcrip…	D	D;D;D;D	D;D;D;D	D	D	M	D;D;D;D;D;D	D	D	p.A276P(13)|p.A276S(9)|p.0?(7)|p.A276V(7)|p.A276T(7)|p.A276D(6)|p.A276G(4)|p.?(2)|p.A276A(2)|p.A276_R283delACPGRDRR(1)|p.A276fs*64(1)|p.A276fs*68(1)|p.C275_A276ins10(1)|p.V274_P278del(1)|p.F270_D281del12(1)|p.A276fs*31(1)|p.C275_R283delCACPGRDRR(1)|p.A276fs*70(1)|p.L265_K305del41(1)|p.S269fs*21(1)|p.A276_C277delAC(1)|p.C275fs*67(1)|p.V272_K292del21(1)|p.C275fs*20(1)|p.A276fs*29(1)
82	TP53	p.R273H	17_7577120_C_T	10XB	1	COSM99729,COSM3356963,COSM10660,COSM1645335	rs28934576		7157	37	17	7577120	7577120	Missense_Mutation	SNP	C	T	g.chr17:7577120C>T	uc002gim.2	0	8	1012	c.818G>A	c.(817-819)CGT>CAT	p.R273H	TP53_uc002gig.1_Intron|TP53_uc002gih.2_Missense_Mutation_p.R273H|TP53_uc010cne.1_5'Flank|TP53_uc010cnf.1_Missense_Mutation_p.R141H|TP53_uc010cng.1_Missense_Mutation_p.R141H|TP53_uc002gii.1_Missense_Mutation_p.R141H|TP53_uc010cnh.1_Missense_Mutation_p.R273H|TP53_uc010cni.1_Missense_Mutation_p.R273H|TP53_uc002gij.2_Missense_Mutation_p.R273H	NM_001126112	NP_001119584	P04637	P53_HUMAN	tumor protein p53 isoform a	273	Interaction with DNA.||Interaction with E4F1.|Interaction with HIPK1 (By similarity).|Interaction with AXIN1 (By similarity).	R -> N (in a sporadic cancer; somatic mutation; requires 2 nucleotide substitutions).|R -> S (in a familial cancer not matching LFS; germline mutation and in sporadic cancers; somatic mutation).|R -> L (in LFS; germline mutation and in sporadic cancers; somatic mutation).|R -> C (in LFS; germline mutation and in sporadic cancers; somatic mutation).|R -> G (in LFS; germline mutation and in sporadi…		activation of caspase activity by cytochrome c|base-excision repair|blood coagulation|cell cycle arrest|cell differentiation|cell proliferation|cellular protein localization|cellular response to drug|cellular response to glucose starvation|cellular response to hypoxia|cellular response to ionizing radiation|cellular response to UV|determination of adult lifespan|DNA damage response, signal transd…	cytoplasm|cytosol|endoplasmic reticulum|insoluble fraction|mitochondrion|nuclear chromatin|nuclear matrix|nucleolus|nucleus|PML body|protein complex|replication fork	ATP binding|chaperone binding|chromatin binding|copper ion binding|damaged DNA binding|DNA strand annealing activity|histone acetyltransferase binding|p53 binding|protease binding|protein binding|protein heterodimerization activity|protein kinase binding|protein N-terminus binding|protein phosphatase 2A binding|RNA polymerase II transcription factor binding|sequence-specific DNA binding transcrip…	D	P;D;P;P	B;D;P;B	D	A	M	D;D;D;D;D;D	D	D	p.R273H(469)|p.R273C(394)|p.R273L(83)|p.R273P(24)|p.R273S(11)|p.R273G(9)|p.0?(7)|p.R273fs*72(3)|p.?(2)|p.R273fs*33(2)|p.R273_C275delRVC(1)|p.L265_K305del41(1)|p.S269fs*21(1)|p.R273R(1)|p.E258fs*71(1)|p.R273fs*71(1)|p.F270_D281del12(1)|p.E271_R273delEVR(1)|p.V272_K292del21(1)
83	TP53	p.E271K	17_7577127_C_T	15X	1	COSM10719,COSM254988,COSM3403256,COSM1646807			7157	37	17	7577127	7577127	Missense_Mutation	SNP	C	T	g.chr17:7577127C>T	uc002gim.2	0	8	1005	c.811G>A	c.(811-813)GAG>AAG	p.E271K	TP53_uc002gig.1_Intron|TP53_uc002gih.2_Missense_Mutation_p.E271K|TP53_uc010cne.1_5'Flank|TP53_uc010cnf.1_Missense_Mutation_p.E139K|TP53_uc010cng.1_Missense_Mutation_p.E139K|TP53_uc002gii.1_Missense_Mutation_p.E139K|TP53_uc010cnh.1_Missense_Mutation_p.E271K|TP53_uc010cni.1_Missense_Mutation_p.E271K|TP53_uc002gij.2_Missense_Mutation_p.E271K	NM_001126112	NP_001119584	P04637	P53_HUMAN	tumor protein p53 isoform a	271	|Interaction with E4F1.|Interaction with HIPK1 (By similarity).|Interaction with AXIN1 (By similarity).	E -> D (in sporadic cancers; somatic mutation).|E -> G (in sporadic cancers; somatic mutation).|E -> V (in an osteosarcoma with no family history; germline mutation and in sporadic cancers; somatic mutation).|E -> K (in sporadic cancers; somatic mutation).|E -> R (in a sporadic cancer; somatic mutation; requires 2 nucleotide substitutions).|E -> A (in sporadic cancers; somatic mutation).|E -> Q (…		activation of caspase activity by cytochrome c|base-excision repair|blood coagulation|cell cycle arrest|cell differentiation|cell proliferation|cellular protein localization|cellular response to drug|cellular response to glucose starvation|cellular response to hypoxia|cellular response to ionizing radiation|cellular response to UV|determination of adult lifespan|DNA damage response, signal transd…	cytoplasm|cytosol|endoplasmic reticulum|insoluble fraction|mitochondrion|nuclear chromatin|nuclear matrix|nucleolus|nucleus|PML body|protein complex|replication fork	ATP binding|chaperone binding|chromatin binding|copper ion binding|damaged DNA binding|DNA strand annealing activity|histone acetyltransferase binding|p53 binding|protease binding|protein binding|protein heterodimerization activity|protein kinase binding|protein N-terminus binding|protein phosphatase 2A binding|RNA polymerase II transcription factor binding|sequence-specific DNA binding transcrip…	D	D;D;D;D	D;D;D;D	D	D	M	D;D;D;D;D;D	D	D	p.E271K(22)|p.E271*(14)|p.0?(7)|p.E271V(5)|p.E271Q(3)|p.E271G(3)|p.E271D(3)|p.?(2)|p.G266_E271delGRNSFE(2)|p.E271E(2)|p.E271fs*73(1)|p.E258fs*71(1)|p.E271_R273delEVR(1)|p.F270fs*72(1)|p.S269fs*21(1)|p.L265_K305del41(1)|p.F270_D281del12(1)|p.E271P(1)|p.E271del(1)|p.S269fs*34(1)|p.E271fs*34(1)|p.E271fs*35(1)
84	TP53	p.S269I	17_7577132_C_A	10XB	1	COSM4302129			7157	37	17	7577132	7577132	Missense_Mutation	SNP	C	A	g.chr17:7577132C>A	uc002gim.2	0	8	1000	c.806G>T	c.(805-807)AGC>ATC	p.S269I	TP53_uc002gig.1_Intron|TP53_uc002gih.2_Missense_Mutation_p.S269I|TP53_uc010cne.1_5'Flank|TP53_uc010cnf.1_Missense_Mutation_p.S137I|TP53_uc010cng.1_Missense_Mutation_p.S137I|TP53_uc002gii.1_Missense_Mutation_p.S137I|TP53_uc010cnh.1_Missense_Mutation_p.S269I|TP53_uc010cni.1_Missense_Mutation_p.S269I|TP53_uc002gij.2_Missense_Mutation_p.S269I	NM_001126112	NP_001119584	P04637	P53_HUMAN	tumor protein p53 isoform a	269	|Interaction with E4F1.|Interaction with HIPK1 (By similarity).|Interaction with AXIN1 (By similarity).	S -> I (in a sporadic cancer; somatic mutation).|S -> T (in a sporadic cancer; somatic mutation).|S -> C (in sporadic cancers; somatic mutation).|S -> N (in sporadic cancers; somatic mutation).|S -> R (in sporadic cancers; somatic mutation).|S -> G (in sporadic cancers; somatic mutation).		activation of caspase activity by cytochrome c|base-excision repair|blood coagulation|cell cycle arrest|cell differentiation|cell proliferation|cellular protein localization|cellular response to drug|cellular response to glucose starvation|cellular response to hypoxia|cellular response to ionizing radiation|cellular response to UV|determination of adult lifespan|DNA damage response, signal transd…	cytoplasm|cytosol|endoplasmic reticulum|insoluble fraction|mitochondrion|nuclear chromatin|nuclear matrix|nucleolus|nucleus|PML body|protein complex|replication fork	ATP binding|chaperone binding|chromatin binding|copper ion binding|damaged DNA binding|DNA strand annealing activity|histone acetyltransferase binding|p53 binding|protease binding|protein binding|protein heterodimerization activity|protein kinase binding|protein N-terminus binding|protein phosphatase 2A binding|RNA polymerase II transcription factor binding|sequence-specific DNA binding transcrip…	D	D;D;D;D	D;D;D;D	D	D	M	D;D;D;D;D;D	D	D	p.0?(7)|p.S269N(4)|p.S269C(4)|p.S269S(3)|p.S269G(3)|p.?(2)|p.G266_E271delGRNSFE(2)|p.S269T(2)|p.G262_S269delGNLLGRNS(2)|p.G262_F270delGNLLGRNSF(2)|p.S269fs*75(1)|p.S269fs*76(1)|p.S269fs*3(1)|p.L265_K305del41(1)|p.S269_F270insX(1)|p.E258fs*71(1)|p.S269R(1)|p.S269fs*34(1)|p.S269fs*21(1)|p.S269>XXXXX(1)|p.G262fs*2(1)
85	TP53	p.G262V	17_7577153_C_A	10XA	1	COSM216411,COSM3787442,COSM11198,COSM1646802			7157	37	17	7577153	7577153	Missense_Mutation	SNP	C	A	g.chr17:7577153C>A	uc002gim.2	0	8	979	c.785G>T	c.(784-786)GGT>GTT	p.G262V	TP53_uc002gig.1_Intron|TP53_uc002gih.2_Missense_Mutation_p.G262V|TP53_uc010cne.1_5'Flank|TP53_uc010cnf.1_Missense_Mutation_p.G130V|TP53_uc010cng.1_Missense_Mutation_p.G130V|TP53_uc002gii.1_Missense_Mutation_p.G130V|TP53_uc010cnh.1_Missense_Mutation_p.G262V|TP53_uc010cni.1_Missense_Mutation_p.G262V|TP53_uc002gij.2_Missense_Mutation_p.G262V	NM_001126112	NP_001119584	P04637	P53_HUMAN	tumor protein p53 isoform a	262	|Interaction with E4F1.|Interaction with HIPK1 (By similarity).|Interaction with AXIN1 (By similarity).	GN -> PD (in a sporadic cancer; somatic mutation).|G -> D (in sporadic cancers; somatic mutation).|G -> V (in sporadic cancers; somatic mutation).|G -> C (in a sporadic cancer; somatic mutation).|G -> H (in a sporadic cancer; somatic mutation; requires 2 nucleotide substitutions).|G -> S (in sporadic cancers; somatic mutation).		activation of caspase activity by cytochrome c|base-excision repair|blood coagulation|cell cycle arrest|cell differentiation|cell proliferation|cellular protein localization|cellular response to drug|cellular response to glucose starvation|cellular response to hypoxia|cellular response to ionizing radiation|cellular response to UV|determination of adult lifespan|DNA damage response, signal transd…	cytoplasm|cytosol|endoplasmic reticulum|insoluble fraction|mitochondrion|nuclear chromatin|nuclear matrix|nucleolus|nucleus|PML body|protein complex|replication fork	ATP binding|chaperone binding|chromatin binding|copper ion binding|damaged DNA binding|DNA strand annealing activity|histone acetyltransferase binding|p53 binding|protease binding|protein binding|protein heterodimerization activity|protein kinase binding|protein N-terminus binding|protein phosphatase 2A binding|RNA polymerase II transcription factor binding|sequence-specific DNA binding transcrip…	D	D;P;D;D	D;P;D;D	D	D	M	D;D;D;D;D;D	D	D	p.G262V(11)|p.0?(7)|p.G262D(4)|p.G262fs*83(4)|p.?(3)|p.G262_F270delGNLLGRNSF(2)|p.G262_S269delGNLLGRNS(2)|p.G262del(2)|p.G262S(2)|p.G262H(1)|p.G262G(1)|p.E258fs*71(1)|p.S261_L264>R(1)|p.S261_G262insX(1)|p.G262fs*2(1)
86	TP53	p.T230I	17_7577592_G_A	15X	1	COSM43868			7157	37	17	7577592	7577592	Missense_Mutation	SNP	G	A	g.chr17:7577592G>A	uc002gim.2	0	7	883	c.689C>T	c.(688-690)ACC>ATC	p.T230I	TP53_uc002gig.1_Missense_Mutation_p.T230I|TP53_uc002gih.2_Missense_Mutation_p.T230I|TP53_uc010cne.1_5'Flank|TP53_uc010cnf.1_Missense_Mutation_p.T98I|TP53_uc010cng.1_Missense_Mutation_p.T98I|TP53_uc002gii.1_Missense_Mutation_p.T98I|TP53_uc010cnh.1_Missense_Mutation_p.T230I|TP53_uc010cni.1_Missense_Mutation_p.T230I|TP53_uc002gij.2_Missense_Mutation_p.T230I|TP53_uc010cnj.1_RNA|TP53_uc002gin.2_Missen…	NM_001126112	NP_001119584	P04637	P53_HUMAN	tumor protein p53 isoform a	230	Required for interaction with FBXO42.||Interaction with HIPK1 (By similarity).|Interaction with AXIN1 (By similarity).	T -> S (in sporadic cancers; somatic mutation).|T -> I (in sporadic cancers; somatic mutation).|T -> P (in sporadic cancers; somatic mutation).|T -> N (in sporadic cancers; somatic mutation).|T -> A (in sporadic cancers; somatic mutation).		activation of caspase activity by cytochrome c|base-excision repair|blood coagulation|cell cycle arrest|cell differentiation|cell proliferation|cellular protein localization|cellular response to drug|cellular response to glucose starvation|cellular response to hypoxia|cellular response to ionizing radiation|cellular response to UV|determination of adult lifespan|DNA damage response, signal transd…	cytoplasm|cytosol|endoplasmic reticulum|insoluble fraction|mitochondrion|nuclear chromatin|nuclear matrix|nucleolus|nucleus|PML body|protein complex|replication fork	ATP binding|chaperone binding|chromatin binding|copper ion binding|damaged DNA binding|DNA strand annealing activity|histone acetyltransferase binding|p53 binding|protease binding|protein binding|protein heterodimerization activity|protein kinase binding|protein N-terminus binding|protein phosphatase 2A binding|RNA polymerase II transcription factor binding|sequence-specific DNA binding transcrip…	D	D;D;D;D;D;D	D;P;D;D;D;D	D	D	M	D;D;D;D;D;D;D;D	D	D	p.0?(7)|p.T230I(7)|p.T230P(2)|p.T230fs*6(2)|p.T230N(2)|p.T230S(2)|p.C229_H233delCTTIH(2)|p.T230fs*17(2)|p.T230fs*9(1)|p.T230_Y234delTTIHY(1)|p.T230T(1)|p.C229_T230insX(1)|p.V225fs*23(1)|p.D228fs*12(1)|p.C229_I232del(1)|p.S227_I232delSDCTTI(1)|p.T230A(1)
87	TP53	p.T230A	17_7577593_T_C	15X	1	COSM44549			7157	37	17	7577593	7577593	Missense_Mutation	SNP	T	C	g.chr17:7577593T>C	uc002gim.2	0	7	882	c.688A>G	c.(688-690)ACC>GCC	p.T230A	TP53_uc002gig.1_Missense_Mutation_p.T230A|TP53_uc002gih.2_Missense_Mutation_p.T230A|TP53_uc010cne.1_5'Flank|TP53_uc010cnf.1_Missense_Mutation_p.T98A|TP53_uc010cng.1_Missense_Mutation_p.T98A|TP53_uc002gii.1_Missense_Mutation_p.T98A|TP53_uc010cnh.1_Missense_Mutation_p.T230A|TP53_uc010cni.1_Missense_Mutation_p.T230A|TP53_uc002gij.2_Missense_Mutation_p.T230A|TP53_uc010cnj.1_RNA|TP53_uc002gin.2_Missen…	NM_001126112	NP_001119584	P04637	P53_HUMAN	tumor protein p53 isoform a	230	Required for interaction with FBXO42.||Interaction with HIPK1 (By similarity).|Interaction with AXIN1 (By similarity).	T -> S (in sporadic cancers; somatic mutation).|T -> I (in sporadic cancers; somatic mutation).|T -> P (in sporadic cancers; somatic mutation).|T -> N (in sporadic cancers; somatic mutation).|T -> A (in sporadic cancers; somatic mutation).		activation of caspase activity by cytochrome c|base-excision repair|blood coagulation|cell cycle arrest|cell differentiation|cell proliferation|cellular protein localization|cellular response to drug|cellular response to glucose starvation|cellular response to hypoxia|cellular response to ionizing radiation|cellular response to UV|determination of adult lifespan|DNA damage response, signal transd…	cytoplasm|cytosol|endoplasmic reticulum|insoluble fraction|mitochondrion|nuclear chromatin|nuclear matrix|nucleolus|nucleus|PML body|protein complex|replication fork	ATP binding|chaperone binding|chromatin binding|copper ion binding|damaged DNA binding|DNA strand annealing activity|histone acetyltransferase binding|p53 binding|protease binding|protein binding|protein heterodimerization activity|protein kinase binding|protein N-terminus binding|protein phosphatase 2A binding|RNA polymerase II transcription factor binding|sequence-specific DNA binding transcrip…	D	B;B;B;B;B;D	B;B;B;P;B;D	D	D	M	D;D;D;D;D;D;D;D	D	D	p.0?(7)|p.T230I(7)|p.T230P(2)|p.T230fs*6(2)|p.T230N(2)|p.T230S(2)|p.C229_H233delCTTIH(2)|p.T230fs*17(2)|p.T230fs*9(1)|p.T230_Y234delTTIHY(1)|p.T230T(1)|p.C229_T230insX(1)|p.V225fs*23(1)|p.D228fs*12(1)|p.C229_I232del(1)|p.S227_I232delSDCTTI(1)|p.T230A(1)
88	TP53	p.Y220N	17_7578191_A_T	10XA	1	COSM1630419,COSM44672,COSM1726886,COSM1630417,COSM3773306,COSM1630418,COSM1630416			7157	37	17	7578191	7578191	Missense_Mutation	SNP	A	T	g.chr17:7578191A>T	uc002gim.2	0	6	852	c.658T>A	c.(658-660)TAT>AAT	p.Y220N	TP53_uc002gig.1_Missense_Mutation_p.Y220N|TP53_uc002gih.2_Missense_Mutation_p.Y220N|TP53_uc010cne.1_5'Flank|TP53_uc010cnf.1_Missense_Mutation_p.Y88N|TP53_uc010cng.1_Missense_Mutation_p.Y88N|TP53_uc002gii.1_Missense_Mutation_p.Y88N|TP53_uc010cnh.1_Missense_Mutation_p.Y220N|TP53_uc010cni.1_Missense_Mutation_p.Y220N|TP53_uc002gij.2_Missense_Mutation_p.Y220N|TP53_uc010cnj.1_Intron|TP53_uc002gin.2_Mis…	NM_001126112	NP_001119584	P04637	P53_HUMAN	tumor protein p53 isoform a	220	Required for interaction with FBXO42.||Interaction with HIPK1 (By similarity).|Interaction with AXIN1 (By similarity).	Y -> N (in sporadic cancers; somatic mutation).|Y -> H (in sporadic cancers; somatic mutation).|Y -> S (in a brain tumor with no family history; germline mutation and in sporadic cancers; somatic mutation).|Y -> F (in a sporadic cancer; somatic mutation).|Y -> D (in sporadic cancers; somatic mutation).|Y -> C (in LFS; germline mutation and in sporadic cancers; somatic mutation).		activation of caspase activity by cytochrome c|base-excision repair|blood coagulation|cell cycle arrest|cell differentiation|cell proliferation|cellular protein localization|cellular response to drug|cellular response to glucose starvation|cellular response to hypoxia|cellular response to ionizing radiation|cellular response to UV|determination of adult lifespan|DNA damage response, signal transd…	cytoplasm|cytosol|endoplasmic reticulum|insoluble fraction|mitochondrion|nuclear chromatin|nuclear matrix|nucleolus|nucleus|PML body|protein complex|replication fork	ATP binding|chaperone binding|chromatin binding|copper ion binding|damaged DNA binding|DNA strand annealing activity|histone acetyltransferase binding|p53 binding|protease binding|protein binding|protein heterodimerization activity|protein kinase binding|protein N-terminus binding|protein phosphatase 2A binding|RNA polymerase II transcription factor binding|sequence-specific DNA binding transcrip…	D	D;D;D;D;D;D;D	D;D;D;D;D;D;D	D	D	M	D;D;D;D;D;D;D;D	D	D	p.Y220C(201)|p.Y220N(12)|p.Y220H(9)|p.Y220S(9)|p.0?(7)|p.Y220fs*27(4)|p.Y220*(3)|p.Y220D(2)|p.D208fs*1(1)|p.Y220_P223delYEPP(1)|p.?(1)|p.V218_E224delVPYEPPE(1)|p.V218_E221delVPYE(1)|p.S215fs*27(1)|p.V218_Y220delVPY(1)|p.Y220fs*25(1)|p.V216_Y220delVVVPY(1)|p.Y220fs*1(1)|p.Y220fs*2(1)|p.V218fs*26(1)
89	TP53	p.D208N	17_7578227_C_T	15X	1	COSM43987			7157	37	17	7578227	7578227	Missense_Mutation	SNP	C	T	g.chr17:7578227C>T	uc002gim.2	0	6	816	c.622G>A	c.(622-624)GAC>AAC	p.D208N	TP53_uc002gig.1_Missense_Mutation_p.D208N|TP53_uc002gih.2_Missense_Mutation_p.D208N|TP53_uc010cne.1_5'Flank|TP53_uc010cnf.1_Missense_Mutation_p.D76N|TP53_uc010cng.1_Missense_Mutation_p.D76N|TP53_uc002gii.1_Missense_Mutation_p.D76N|TP53_uc010cnh.1_Missense_Mutation_p.D208N|TP53_uc010cni.1_Missense_Mutation_p.D208N|TP53_uc002gij.2_Missense_Mutation_p.D208N|TP53_uc010cnj.1_Intron|TP53_uc002gin.2_Mis…	NM_001126112	NP_001119584	P04637	P53_HUMAN	tumor protein p53 isoform a	208	Required for interaction with FBXO42.||Interaction with HIPK1 (By similarity).|Interaction with AXIN1 (By similarity).	D -> E (in sporadic cancers; somatic mutation).|D -> I (in a sporadic cancer; somatic mutation; requires 2 nucleotide substitutions).|D -> Y (in a sporadic cancer; somatic mutation).|D -> N (in sporadic cancers; somatic mutation).|D -> G (in sporadic cancers; somatic mutation).|DD -> EY (in a sporadic cancer; somatic mutation).|D -> H (in a sporadic cancer; somatic mutation).|D -> V (in sporadic …		activation of caspase activity by cytochrome c|base-excision repair|blood coagulation|cell cycle arrest|cell differentiation|cell proliferation|cellular protein localization|cellular response to drug|cellular response to glucose starvation|cellular response to hypoxia|cellular response to ionizing radiation|cellular response to UV|determination of adult lifespan|DNA damage response, signal transd…	cytoplasm|cytosol|endoplasmic reticulum|insoluble fraction|mitochondrion|nuclear chromatin|nuclear matrix|nucleolus|nucleus|PML body|protein complex|replication fork	ATP binding|chaperone binding|chromatin binding|copper ion binding|damaged DNA binding|DNA strand annealing activity|histone acetyltransferase binding|p53 binding|protease binding|protein binding|protein heterodimerization activity|protein kinase binding|protein N-terminus binding|protein phosphatase 2A binding|RNA polymerase II transcription factor binding|sequence-specific DNA binding transcrip…	D	D;P;D;D;P;P;P	D;P;D;D;P;P;P	D	D	M	D;D;D;D;D;D;D;D	D	D	p.D208V(12)|p.0?(7)|p.D208E(5)|p.D208G(3)|p.D207fs*6(2)|p.D208N(2)|p.D208fs*1(1)|p.K164_P219del(1)|p.D207_R213delDDRNTFR(1)|p.D208fs*39(1)|p.D208fs*38(1)|p.D208_V216delDRNTFRHSV(1)|p.D207_V216del10(1)|p.D208I(1)|p.D208H(1)|p.E204fs*39(1)|p.D208Y(1)|p.E204_N210delEYLDDRN(1)
90	TP53	p.P191H	17_7578277_G_T	15X	1	COSM45075			7157	37	17	7578277	7578277	Missense_Mutation	SNP	G	T	g.chr17:7578277G>T	uc002gim.2	0	6	766	c.572C>A	c.(571-573)CCT>CAT	p.P191H	TP53_uc002gig.1_Missense_Mutation_p.P191H|TP53_uc002gih.2_Missense_Mutation_p.P191H|TP53_uc010cne.1_5'Flank|TP53_uc010cnf.1_Missense_Mutation_p.P59H|TP53_uc010cng.1_Missense_Mutation_p.P59H|TP53_uc002gii.1_Missense_Mutation_p.P59H|TP53_uc010cnh.1_Missense_Mutation_p.P191H|TP53_uc010cni.1_Missense_Mutation_p.P191H|TP53_uc002gij.2_Missense_Mutation_p.P191H|TP53_uc010cnj.1_Intron|TP53_uc002gin.2_Mis…	NM_001126112	NP_001119584	P04637	P53_HUMAN	tumor protein p53 isoform a	191	Required for interaction with FBXO42.||Interaction with HIPK1 (By similarity).|Interaction with AXIN1 (By similarity).	P -> R (in sporadic cancers; somatic mutation).|P -> L (in sporadic cancers; somatic mutation).|P -> H (in sporadic cancers; somatic mutation).|P -> T (in sporadic cancers; somatic mutation).|P -> S (in sporadic cancers; somatic mutation).		activation of caspase activity by cytochrome c|base-excision repair|blood coagulation|cell cycle arrest|cell differentiation|cell proliferation|cellular protein localization|cellular response to drug|cellular response to glucose starvation|cellular response to hypoxia|cellular response to ionizing radiation|cellular response to UV|determination of adult lifespan|DNA damage response, signal transd…	cytoplasm|cytosol|endoplasmic reticulum|insoluble fraction|mitochondrion|nuclear chromatin|nuclear matrix|nucleolus|nucleus|PML body|protein complex|replication fork	ATP binding|chaperone binding|chromatin binding|copper ion binding|damaged DNA binding|DNA strand annealing activity|histone acetyltransferase binding|p53 binding|protease binding|protein binding|protein heterodimerization activity|protein kinase binding|protein N-terminus binding|protein phosphatase 2A binding|RNA polymerase II transcription factor binding|sequence-specific DNA binding transcrip…	D	D;D;D;D;D;D;D	D;D;D;D;D;D;D	N	D	M	D;D;D;D;D;D;D;D	D	D	p.0?(7)|p.P191del(5)|p.A189_V197delAPPQHLIRV(4)|p.P191fs*56(3)|p.P191L(2)|p.P191fs*53(2)|p.P191R(2)|p.P191S(2)|p.G187fs*16(2)|p.K164_P219del(1)|p.P191fs*6(1)|p.A189_Q192>E(1)|p.P191fs*15(1)|p.P191H(1)|p.P191fs*57(1)|p.P191fs*18(1)|p.P191P(1)|p.P191T(1)|p.P191_Q192delPQ(1)|p.D186_P191delDGLAPP(1)|p.A189fs*53(1)|p.Q192fs*56(1)|p.L188_P191del(1)
91	TP53	p.R175H	17_7578406_C_T	10XB	1	COSM99022,COSM99023,COSM99024,COSM1640851,COSM99914,COSM10648,COSM3355994	rs28934578	Y	7157	37	17	7578406	7578406	Missense_Mutation	SNP	C	T	g.chr17:7578406C>T	uc002gim.2	0	5	718	c.524G>A	c.(523-525)CGC>CAC	p.R175H	TP53_uc002gig.1_Missense_Mutation_p.R175H|TP53_uc002gih.2_Missense_Mutation_p.R175H|TP53_uc010cne.1_5'Flank|TP53_uc010cnf.1_Missense_Mutation_p.R43H|TP53_uc010cng.1_Missense_Mutation_p.R43H|TP53_uc002gii.1_Missense_Mutation_p.R43H|TP53_uc010cnh.1_Missense_Mutation_p.R175H|TP53_uc010cni.1_Missense_Mutation_p.R175H|TP53_uc002gij.2_Missense_Mutation_p.R175H|TP53_uc010cnj.1_RNA|TP53_uc002gin.2_Missen…	NM_001126112	NP_001119584	P04637	P53_HUMAN	tumor protein p53 isoform a	175	Required for interaction with FBXO42.||Interaction with HIPK1 (By similarity).|Interaction with AXIN1 (By similarity).	R -> L (in LFS; germline mutation and in sporadic cancers; somatic mutation).|R -> Q (in a sporadic cancer; somatic mutation).|R -> P (in sporadic cancers; somatic mutation).|R -> G (in LFS; germline mutation and in sporadic cancers; somatic mutation).|R -> C (in sporadic cancers; somatic mutation).|R -> S (in sporadic cancers; somatic mutation).		activation of caspase activity by cytochrome c|base-excision repair|blood coagulation|cell cycle arrest|cell differentiation|cell proliferation|cellular protein localization|cellular response to drug|cellular response to glucose starvation|cellular response to hypoxia|cellular response to ionizing radiation|cellular response to UV|determination of adult lifespan|DNA damage response, signal transd…	cytoplasm|cytosol|endoplasmic reticulum|insoluble fraction|mitochondrion|nuclear chromatin|nuclear matrix|nucleolus|nucleus|PML body|protein complex|replication fork	ATP binding|chaperone binding|chromatin binding|copper ion binding|damaged DNA binding|DNA strand annealing activity|histone acetyltransferase binding|p53 binding|protease binding|protein binding|protein heterodimerization activity|protein kinase binding|protein N-terminus binding|protein phosphatase 2A binding|RNA polymerase II transcription factor binding|sequence-specific DNA binding transcrip…	D	D;P;D;D;P;B;D	D;B;D;D;B;B;D	D	A	M	D;D;D;D;D;D;D;D	D	D	p.R175H(729)|p.R175L(19)|p.R175C(12)|p.R175G(11)|p.0?(7)|p.R175P(5)|p.R175S(5)|p.R43H(5)|p.R82H(5)|p.R175R(4)|p.R174fs*24(3)|p.R175_E180delRCPHHE(3)|p.R175fs*5(2)|p.V173fs*59(2)|p.R174fs*1(2)|p.V157_C176del20(1)|p.K164_P219del(1)|p.V173fs*69(1)|p.E171fs*61(1)|p.V173fs*23(1)|p.R174_H178>S(1)|p.V172_E180delVVRRCPHHE(1)|p.R174_H179delRRCPHH(1)|p.E171fs*1(1)|p.R175_H178>X(1)|p.R175fs*6(1)|p.R42fs*24(…
92	TP53	p.E171G	17_7578418_T_C	15X	1	COSM44732			7157	37	17	7578418	7578418	Missense_Mutation	SNP	T	C	g.chr17:7578418T>C	uc002gim.2	0	5	706	c.512A>G	c.(511-513)GAG>GGG	p.E171G	TP53_uc002gig.1_Missense_Mutation_p.E171G|TP53_uc002gih.2_Missense_Mutation_p.E171G|TP53_uc010cne.1_5'Flank|TP53_uc010cnf.1_Missense_Mutation_p.E39G|TP53_uc010cng.1_Missense_Mutation_p.E39G|TP53_uc002gii.1_Missense_Mutation_p.E39G|TP53_uc010cnh.1_Missense_Mutation_p.E171G|TP53_uc010cni.1_Missense_Mutation_p.E171G|TP53_uc002gij.2_Missense_Mutation_p.E171G|TP53_uc010cnj.1_RNA|TP53_uc002gin.2_Missen…	NM_001126112	NP_001119584	P04637	P53_HUMAN	tumor protein p53 isoform a	171	Required for interaction with FBXO42.||Interaction with HIPK1 (By similarity).|Interaction with AXIN1 (By similarity).	E -> G (in sporadic cancers; somatic mutation).|E -> K (in sporadic cancers; somatic mutation).|E -> V (in sporadic cancers; somatic mutation).|E -> D (in sporadic cancers; somatic mutation).|E -> A (in a sporadic cancer; somatic mutation).|E -> Q (in a sporadic cancer; somatic mutation).		activation of caspase activity by cytochrome c|base-excision repair|blood coagulation|cell cycle arrest|cell differentiation|cell proliferation|cellular protein localization|cellular response to drug|cellular response to glucose starvation|cellular response to hypoxia|cellular response to ionizing radiation|cellular response to UV|determination of adult lifespan|DNA damage response, signal transd…	cytoplasm|cytosol|endoplasmic reticulum|insoluble fraction|mitochondrion|nuclear chromatin|nuclear matrix|nucleolus|nucleus|PML body|protein complex|replication fork	ATP binding|chaperone binding|chromatin binding|copper ion binding|damaged DNA binding|DNA strand annealing activity|histone acetyltransferase binding|p53 binding|protease binding|protein binding|protein heterodimerization activity|protein kinase binding|protein N-terminus binding|protein phosphatase 2A binding|RNA polymerase II transcription factor binding|sequence-specific DNA binding transcrip…	D	D;D;D;D;D;D;D	D;D;D;D;D;D;D	D	D	M	D;D;D;D;D;D;D;D	D	D	p.E171*(10)|p.E171K(8)|p.0?(7)|p.E171Q(3)|p.E171G(3)|p.E171fs*10(3)|p.E171fs*3(2)|p.E171V(2)|p.E171D(2)|p.V157_C176del20(1)|p.K164_P219del(1)|p.P151_V173del23(1)|p.S149fs*72(1)|p.E171fs*61(1)|p.E171fs*9(1)|p.T170fs*2(1)|p.E171fs*1(1)|p.T170fs*8(1)|p.H168fs*69(1)|p.T170_E171insXX(1)|p.E171_H179delEVVRRCPHH(1)|p.E171A(1)|p.E171_V172delEV(1)
93	TP53	p.C141Y	17_7578508_C_T	5XA	1	COSM3378367,COSM3378366,COSM131470,COSM131472,COSM131473,COSM43708,COSM131471	rs587781288		7157	37	17	7578508	7578508	Missense_Mutation	SNP	C	T	g.chr17:7578508C>T	uc002gim.2	0	5	616	c.422G>A	c.(421-423)TGC>TAC	p.C141Y	TP53_uc002gig.1_Missense_Mutation_p.C141Y|TP53_uc002gih.2_Missense_Mutation_p.C141Y|TP53_uc010cne.1_5'Flank|TP53_uc010cnf.1_Missense_Mutation_p.C9Y|TP53_uc010cng.1_Missense_Mutation_p.C9Y|TP53_uc002gii.1_Missense_Mutation_p.C9Y|TP53_uc010cnh.1_Missense_Mutation_p.C141Y|TP53_uc010cni.1_Missense_Mutation_p.C141Y|TP53_uc002gij.2_Missense_Mutation_p.C141Y|TP53_uc010cnj.1_RNA|TP53_uc002gin.2_Missense_…	NM_001126112	NP_001119584	P04637	P53_HUMAN	tumor protein p53 isoform a	141	Required for interaction with FBXO42.||Interaction with HIPK1 (By similarity).|Interaction with AXIN1 (By similarity).	C -> A (in a sporadic cancer; somatic mutation; requires 2 nucleotide substitutions).|C -> R (in sporadic cancers; somatic mutation).|C -> Y (in LFS; germline mutation and in sporadic cancers; somatic mutation).|C -> G (in sporadic cancers; somatic mutation).|C -> W (in sporadic cancers; somatic mutation).|C -> F (in sporadic cancers; somatic mutation).|C -> S (in sporadic cancers; somatic mutati…		activation of caspase activity by cytochrome c|base-excision repair|blood coagulation|cell cycle arrest|cell differentiation|cell proliferation|cellular protein localization|cellular response to drug|cellular response to glucose starvation|cellular response to hypoxia|cellular response to ionizing radiation|cellular response to UV|determination of adult lifespan|DNA damage response, signal transd…	cytoplasm|cytosol|endoplasmic reticulum|insoluble fraction|mitochondrion|nuclear chromatin|nuclear matrix|nucleolus|nucleus|PML body|protein complex|replication fork	ATP binding|chaperone binding|chromatin binding|copper ion binding|damaged DNA binding|DNA strand annealing activity|histone acetyltransferase binding|p53 binding|protease binding|protein binding|protein heterodimerization activity|protein kinase binding|protein N-terminus binding|protein phosphatase 2A binding|RNA polymerase II transcription factor binding|sequence-specific DNA binding transcrip…	D	D;D;D;D;D;D;D	D;D;D;D;D;D;D	D	D	M	D;D;D;D;D;D;D;D;D	D	D	p.C141Y(61)|p.C141*(11)|p.C141R(10)|p.C141W(10)|p.0?(7)|p.C141C(4)|p.C141F(4)|p.C141fs*29(3)|p.N131fs*27(2)|p.C141S(2)|p.C141fs*8(2)|p.L137_W146del10(1)|p.K139fs*4(1)|p.C141fs*34(1)|p.C141fs*30(1)|p.A138_V143delAKTCPV(1)|p.A138_P142delAKTCP(1)|p.C141A(1)|p.C141G(1)|p.C141_P142insXX(1)|p.K139_C141>N(1)|p.C141fs*5(1)
94	TP53	p.A138T	17_7578518_C_T	15X	1	COSM3403285,COSM44821,COSM3403287,COSM3403286,COSM3403288,COSM3403289,COSM3403284			7157	37	17	7578518	7578518	Missense_Mutation	SNP	C	T	g.chr17:7578518C>T	uc002gim.2	0	5	606	c.412G>A	c.(412-414)GCC>ACC	p.A138T	TP53_uc002gig.1_Missense_Mutation_p.A138T|TP53_uc002gih.2_Missense_Mutation_p.A138T|TP53_uc010cne.1_5'Flank|TP53_uc010cnf.1_Missense_Mutation_p.A6T|TP53_uc010cng.1_Missense_Mutation_p.A6T|TP53_uc002gii.1_Missense_Mutation_p.A6T|TP53_uc010cnh.1_Missense_Mutation_p.A138T|TP53_uc010cni.1_Missense_Mutation_p.A138T|TP53_uc002gij.2_Missense_Mutation_p.A138T|TP53_uc010cnj.1_RNA|TP53_uc002gin.2_Missense_…	NM_001126112	NP_001119584	P04637	P53_HUMAN	tumor protein p53 isoform a	138	Required for interaction with FBXO42.||Interaction with HIPK1 (By similarity).|Interaction with AXIN1 (By similarity).	A -> D (in sporadic cancers; somatic mutation).|A -> T (in sporadic cancers; somatic mutation).|A -> S (in LFS; germline mutation).|A -> V (in sporadic cancers; somatic mutation).		activation of caspase activity by cytochrome c|base-excision repair|blood coagulation|cell cycle arrest|cell differentiation|cell proliferation|cellular protein localization|cellular response to drug|cellular response to glucose starvation|cellular response to hypoxia|cellular response to ionizing radiation|cellular response to UV|determination of adult lifespan|DNA damage response, signal transd…	cytoplasm|cytosol|endoplasmic reticulum|insoluble fraction|mitochondrion|nuclear chromatin|nuclear matrix|nucleolus|nucleus|PML body|protein complex|replication fork	ATP binding|chaperone binding|chromatin binding|copper ion binding|damaged DNA binding|DNA strand annealing activity|histone acetyltransferase binding|p53 binding|protease binding|protein binding|protein heterodimerization activity|protein kinase binding|protein N-terminus binding|protein phosphatase 2A binding|RNA polymerase II transcription factor binding|sequence-specific DNA binding transcrip…	D	D;D;D;D;D;D;D	D;D;P;D;D;D;D	D	D	M	D;D;D;D;D;D;D;D;D	D	D	p.A138V(17)|p.A138P(13)|p.0?(7)|p.A138fs*32(5)|p.A138T(4)|p.A138fs*11(3)|p.N131fs*27(2)|p.A138fs*31(1)|p.L137_W146del10(1)|p.K139fs*4(1)|p.F134_T140>S(1)|p.V73fs*9(1)|p.L137_A138insX(1)|p.K132_A138delKMFCQLA(1)|p.A138_V143delAKTCPV(1)|p.A138del(1)|p.A138_P142delAKTCP(1)|p.C135_A138delCQLA(1)|p.Q136_K139delQLAK(1)|p.A138A(1)|p.C135_T140delCQLAKT(1)|p.A138S(1)
95	TP53	p.L130F	17_7578542_G_A	5XB,unk	2	COSM11449,COSM247950,COSM247951,COSM247952,COSM3403293,COSM1649369			7157	37	17	7578542	7578542	Missense_Mutation	SNP	G	A	g.chr17:7578542G>A	uc002gim.2	0	5	582	c.388C>T	c.(388-390)CTC>TTC	p.L130F	TP53_uc002gig.1_Missense_Mutation_p.L130F|TP53_uc002gih.2_Missense_Mutation_p.L130F|TP53_uc010cne.1_5'Flank|TP53_uc010cnf.1_5'UTR|TP53_uc010cng.1_5'UTR|TP53_uc002gii.1_5'UTR|TP53_uc010cnh.1_Missense_Mutation_p.L130F|TP53_uc010cni.1_Missense_Mutation_p.L130F|TP53_uc002gij.2_Missense_Mutation_p.L130F|TP53_uc010cnj.1_RNA|TP53_uc002gin.2_Missense_Mutation_p.L37F|TP53_uc002gio.2_5'UTR|TP53_uc010vug.1_…	NM_001126112	NP_001119584	P04637	P53_HUMAN	tumor protein p53 isoform a	130	Required for interaction with FBXO42.||Interaction with HIPK1 (By similarity).|Interaction with AXIN1 (By similarity).	L -> H (in sporadic cancers; somatic mutation).|L -> F (in sporadic cancers; somatic mutation).|L -> I (in a sporadic cancer; somatic mutation).|L -> R (in sporadic cancers; somatic mutation).|L -> V (in sporadic cancers; somatic mutation).|L -> P (in sporadic cancers; somatic mutation).		activation of caspase activity by cytochrome c|base-excision repair|blood coagulation|cell cycle arrest|cell differentiation|cell proliferation|cellular protein localization|cellular response to drug|cellular response to glucose starvation|cellular response to hypoxia|cellular response to ionizing radiation|cellular response to UV|determination of adult lifespan|DNA damage response, signal transd…	cytoplasm|cytosol|endoplasmic reticulum|insoluble fraction|mitochondrion|nuclear chromatin|nuclear matrix|nucleolus|nucleus|PML body|protein complex|replication fork	ATP binding|chaperone binding|chromatin binding|copper ion binding|damaged DNA binding|DNA strand annealing activity|histone acetyltransferase binding|p53 binding|protease binding|protein binding|protein heterodimerization activity|protein kinase binding|protein N-terminus binding|protein phosphatase 2A binding|RNA polymerase II transcription factor binding|sequence-specific DNA binding transcrip…	D	D;D;D;D;D;D;D	D;D;D;D;D;D;D	D	D	M	D;D;D;D;D;D;D;D	D	D	p.L130V(11)|p.L130F(7)|p.L130R(7)|p.0?(7)|p.Y126_K132delYSPALNK(6)|p.L130L(4)|p.L130H(3)|p.Y126_N131delYSPALN(3)|p.L130fs*19(2)|p.L130fs*41(2)|p.Y126fs*11(1)|p.S127_Q136del10(1)|p.A129_L130insXX(1)|p.A129_N131delALN(1)|p.L130P(1)|p.V73fs*9(1)|p.Y126fs*18(1)|p.L130fs*39(1)|p.L130fs*16(1)|p.A129_K132delALNK(1)|p.L130_M133delLNKM(1)|p.N131fs*27(1)|p.P13fs*18(1)|p.S127fs*36(1)|p.L130del(1)|p.L130fs*4…
96	TP53	p.T125M	17_7579313_G_A	10XA,15X	2	COSM168302,COSM3717682,COSM1750374,COSM44988,COSM168303			7157	37	17	7579313	7579313	Missense_Mutation	SNP	G	A	g.chr17:7579313G>A	uc002gim.2	0	4	568	c.374C>T	c.(373-375)ACG>ATG	p.T125M	TP53_uc002gig.1_Missense_Mutation_p.T125M|TP53_uc002gih.2_Missense_Mutation_p.T125M|TP53_uc010cne.1_5'Flank|TP53_uc010cnf.1_5'Flank|TP53_uc010cng.1_5'Flank|TP53_uc002gii.1_5'Flank|TP53_uc010cnh.1_Missense_Mutation_p.T125M|TP53_uc010cni.1_Missense_Mutation_p.T125M|TP53_uc002gij.2_Missense_Mutation_p.T125M|TP53_uc010cnj.1_5'Flank|TP53_uc002gin.2_Intron|TP53_uc002gio.2_Intron|TP53_uc010vug.1_Missens…	NM_001126112	NP_001119584	P04637	P53_HUMAN	tumor protein p53 isoform a	125	Required for interaction with FBXO42.||Interaction with HIPK1 (By similarity).|Interaction with AXIN1 (By similarity).	T -> A (in a sporadic cancer; somatic mutation).|T -> M (in sporadic cancers; somatic mutation).|T -> R (in sporadic cancers; somatic mutation).|T -> P (in a sporadic cancer; somatic mutation).|T -> K (in sporadic cancers; somatic mutation).		activation of caspase activity by cytochrome c|base-excision repair|blood coagulation|cell cycle arrest|cell differentiation|cell proliferation|cellular protein localization|cellular response to drug|cellular response to glucose starvation|cellular response to hypoxia|cellular response to ionizing radiation|cellular response to UV|determination of adult lifespan|DNA damage response, signal transd…	cytoplasm|cytosol|endoplasmic reticulum|insoluble fraction|mitochondrion|nuclear chromatin|nuclear matrix|nucleolus|nucleus|PML body|protein complex|replication fork	ATP binding|chaperone binding|chromatin binding|copper ion binding|damaged DNA binding|DNA strand annealing activity|histone acetyltransferase binding|p53 binding|protease binding|protein binding|protein heterodimerization activity|protein kinase binding|protein N-terminus binding|protein phosphatase 2A binding|RNA polymerase II transcription factor binding|sequence-specific DNA binding transcrip…	D	D;D;D;D;D;D;D	D;D;D;P;D;D;D	D	D	M	D;D;D;D;D;D;D;D	D	D	p.T125T(15)|p.0?(7)|p.T125M(7)|p.T125R(3)|p.T125K(3)|p.G59fs*23(3)|p.V73fs*9(1)|p.T125P(1)|p.T125fs*45(1)|p.G105_T125del21(1)|p.Y126fs*11(1)|p.Y107fs*44(1)|p.T125fs*24(1)|p.T125A(1)|p.P13fs*18(1)|p.S33fs*23(1)|p.T125_Y126insX(1)
97	TP53	p.T118I	17_7579334_G_A	5XB	1	COSM44051			7157	37	17	7579334	7579334	Missense_Mutation	SNP	G	A	g.chr17:7579334G>A	uc002gim.2	0	4	547	c.353C>T	c.(352-354)ACA>ATA	p.T118I	TP53_uc002gig.1_Missense_Mutation_p.T118I|TP53_uc002gih.2_Missense_Mutation_p.T118I|TP53_uc010cne.1_5'Flank|TP53_uc010cnf.1_5'Flank|TP53_uc010cng.1_5'Flank|TP53_uc002gii.1_5'Flank|TP53_uc010cnh.1_Missense_Mutation_p.T118I|TP53_uc010cni.1_Missense_Mutation_p.T118I|TP53_uc002gij.2_Missense_Mutation_p.T118I|TP53_uc010cnj.1_5'Flank|TP53_uc002gin.2_Intron|TP53_uc002gio.2_Intron|TP53_uc010vug.1_Missens…	NM_001126112	NP_001119584	P04637	P53_HUMAN	tumor protein p53 isoform a	118	Required for interaction with FBXO42.||Interaction with HIPK1 (By similarity).|Interaction with AXIN1 (By similarity).	T -> I (in sporadic cancers; somatic mutation).|T -> R (in a sporadic cancer; somatic mutation).|T -> A (in a sporadic cancer; somatic mutation).		activation of caspase activity by cytochrome c|base-excision repair|blood coagulation|cell cycle arrest|cell differentiation|cell proliferation|cellular protein localization|cellular response to drug|cellular response to glucose starvation|cellular response to hypoxia|cellular response to ionizing radiation|cellular response to UV|determination of adult lifespan|DNA damage response, signal transd…	cytoplasm|cytosol|endoplasmic reticulum|insoluble fraction|mitochondrion|nuclear chromatin|nuclear matrix|nucleolus|nucleus|PML body|protein complex|replication fork	ATP binding|chaperone binding|chromatin binding|copper ion binding|damaged DNA binding|DNA strand annealing activity|histone acetyltransferase binding|p53 binding|protease binding|protein binding|protein heterodimerization activity|protein kinase binding|protein N-terminus binding|protein phosphatase 2A binding|RNA polymerase II transcription factor binding|sequence-specific DNA binding transcrip…	D	D;D;D;P;D;D;D	D;D;D;P;D;D;D	D	D	M	D;D;D;D;D;D;D;D	D	D	p.0?(7)|p.T118fs*5(4)|p.T118I(3)|p.G59fs*23(3)|p.V73fs*9(1)|p.T118T(1)|p.T118fs*31(1)|p.G105_T125del21(1)|p.G112_V122delGFLHSGTAKSV(1)|p.T118fs*27(1)|p.H115fs*27(1)|p.T118A(1)|p.Y107fs*44(1)|p.T118fs*6(1)|p.P13fs*18(1)|p.S33fs*23(1)|p.T118R(1)|p.L114fs*30(1)
98	VHL	p.V74A	3_10183752_T_C	5XA,10XB	2	COSM17697			7428	37	3	10183752	10183752	Missense_Mutation	SNP	T	C	g.chr3:10183752T>C	uc003bvc.2	0	1	434	c.221T>C	c.(220-222)GTC>GCC	p.V74A	VHL_uc003bvd.2_Missense_Mutation_p.V74A	NM_000551	NP_000542	P40337	VHL_HUMAN	von Hippel-Lindau tumor suppressor isoform 1	74				anti-apoptosis|cell morphogenesis|negative regulation of cell proliferation|negative regulation of transcription from RNA polymerase II promoter|positive regulation of cell differentiation|positive regulation of transcription, DNA-dependent|protein stabilization|protein ubiquitination|proteolysis	cytosol|endoplasmic reticulum|membrane|mitochondrion|nucleus	protein binding|transcription factor binding	D	P;D	P;P	D	D	L	D;D	D	D	p.V74D(4)|p.V74fs*85(2)|p.V74A(1)|p.S72_V87>L(1)|p.P71fs*84(1)|p.R60fs*35(1)|p.N67_V74del(1)|p.V74fs*58(1)|p.V74fs*77(1)|p.V74fs*82(1)|p.V74fs*51(1)
99	VHL	p.G144E	3_10188288_G_A	15X,unk	2	COSM3584704			7428	37	3	10188288	10188288	Missense_Mutation	SNP	G	A	g.chr3:10188288G>A	uc003bvc.2	0	2	644	c.431G>A	c.(430-432)GGA>GAA	p.G144E	VHL_uc003bvd.2_Intron	NM_000551	NP_000542	P40337	VHL_HUMAN	von Hippel-Lindau tumor suppressor isoform 1	144	Involved in binding to CCT complex.			anti-apoptosis|cell morphogenesis|negative regulation of cell proliferation|negative regulation of transcription from RNA polymerase II promoter|positive regulation of cell differentiation|positive regulation of transcription, DNA-dependent|protein stabilization|protein ubiquitination|proteolysis	cytosol|endoplasmic reticulum|membrane|mitochondrion|nucleus	protein binding|transcription factor binding	T	D	D	D	D	L	D	D	D	p.G144fs*14(5)|p.G144fs*15(4)|p.G144*(3)|p.G144A(1)|p.G144fs*19(1)
[truncated: 59 more columns]

## Sheet: S4.Sequenom
List of mutations assayed using single base extension mass-spectrometry in lung adenocarcinoma (N=363).
Gene	Mutation
AKT1	E17K
APC	S237F
BRAF	K601E
BRAF	V600E
CDKN2A	E69*
CDKN2A	R58Stop
CDKN2A	R80Stop
EGFR	769-770insDSA
EGFR	770-771insSVD
EGFR	ELREA746del
EGFR	L858R
EGFR	T790M
ERBB2	780-781insGSP
ERBB2	S760F
FGFR1	Q309K
FGFR2	E116K
FGFR2	S252W
FGFR3	G691R
FGFR3	R248H
FGFR3	S249C
FGFR3	S679F
FGFR4	A634D
KRAS	G12C
KRAS	G12V
KRAS	G13D
MSH2	S743L
NF1	A1417D
NF1	E1436G
NF1	P1421L
NF1	Q2324R
NF2	A193T
NF2	R341Q
NOTCH1	L2510F
NOTCH1	T2511I
NRAS	G12S
PDGFRA	V824I
PIK3CA	E542K
PIK3CA	E545K
PTEN	P30L
PTEN	Q245*
PTEN	R130G
PTEN	R233*
RB1	D479N
RB1	G248D
RB1	G840R
SMAD4	G473R
TP53	E171G
TP53	F328S
TP53	T125M

## Sheet: S5.Clinicopathological
Clinicopathological status of lung adenocarcinoma patients (N=363).
Sr. no.	Patient ID	Histology	Tumor Stage	Age	Sex	Smoking status	EGFR	KRAS	FGFR3	EML4-ALK	AKT1	PIK3CA	FGFR4	ERBB2
1	AD1588	Adenocaricnoma	Stage IV	61	M	NA
2	AD0549	Adenocaricnoma	Stage IV	59	F	Non-smoker	E746
3	AD0550	Adenocaricnoma	Stage IV	60	F	NA	E746
4	AD1690	Adenocaricnoma	Stage IV	68	M	NA
5	AD1572	Adenocaricnoma	Stage IV	63	F	NA
6	AD0552	Adenocaricnoma	Stage IV	42	F	Non-smoker
7	AD0290	Adenocaricnoma	Stage IV	41	F	Non-smoker	E746		S249C
8	AD0553	Adenocaricnoma	Stage IV	50	M	Non-smoker	E746				E17K
9	AD0264	Adenocaricnoma	Stage IV	38	M	Non-smoker
10	AD0262	Adenocaricnoma	Stage IV	62	F	Non-smoker
11	AD0554	Adenocaricnoma	Stage IV	53	F	NA	E746
12	AD0556	Adenocaricnoma	Stage IV	64	M	NA	E746	G12C
13	AD0557	Adenocaricnoma	Stage IV	50	M	Smoker		G12C
14	AD0559	Adenocaricnoma	Stage IV	56	M	Non-smoker
15	AD0288	Adenocaricnoma	Stage IV	41	F	Non-smoker
16	AD0560	Adenocaricnoma	Stage IV	53	M	Smoker		G12C
17	AD0561	Adenocaricnoma	Stage IV	75	M	Non-smoker
18	AD0304	Adenocaricnoma	Stage IV	68	M	Smoker		G12V
19	AD0564	Adenocaricnoma	Stage IV	68	M	Smoker
20	AD0311	Adenocaricnoma	Stage IV	69	M	Smoker		G12C
21	AD0565	Adenocaricnoma	Stage IV	55	F	Non-smoker	E746
22	AD0327	Adenocaricnoma	Stage IV	45	M	Non-smoker		G12C
23	AD0566	Adenocaricnoma	Stage IV	63	F	Non-smoker	E746
24	AD0567	Adenocaricnoma	Stage IV	39	F	Non-smoker		G12C
25	AD0568	Adenocaricnoma	Stage IV	78	F	Non-smoker
26	AD0569	Adenocaricnoma	Stage IV	79	F	Non-smoker
27	AD0347	Adenocaricnoma	Stage IV	60	F	Non-smoker
28	AD0573	Adenocaricnoma	Stage IV	60	M	Non-smoker
29	AD0575	Adenocaricnoma	Stage IV	55	M	Non-smoker
30	AD0350	Adenocaricnoma	Stage IV	56	F	Non-smoker	E746	G12V	S249C
31	AD0577	Adenocaricnoma	Stage IV	42	F	Non-smoker
32	AD0578	Adenocaricnoma	Stage IV	57	F	Non-smoker		G12C
33	AD0579	Adenocaricnoma	Stage IV	72	M	Non-smoker		G12V
34	AD0580	Adenocaricnoma	Stage IV	40	F	Non-smoker		G12C
35	AD1662	Adenocaricnoma	Stage IV	30	F	NA
36	AD0581	Adenocaricnoma	Stage IV	73	M	Non-smoker	E746
37	AD0582	Adenocaricnoma	Stage IV	62	F	Non-smoker		G12C
38	AD0365	Adenocaricnoma	Stage IV	65	F	Non-smoker		G12V
39	AD0375	Adenocaricnoma	Stage IV	38	M	NA
40	AD0586	Adenocaricnoma	Stage IV	73	M	Non-smoker		G12V
41	AD0322	Adenocaricnoma	Stage IV	53	F	Non-smoker
42	AD0587	Adenocaricnoma	Stage IV	44	F	NA
43	AD0363	Adenocaricnoma	Stage IV	53	F	Smoker
44	AD0001	Adenocaricnoma	Stage IV	67	F	NA		G12V
45	AD0046	Adenocaricnoma	Stage IV	58	M	NA
46	AD0044	Adenocaricnoma	Stage IV	50	F	NA
47	AD0049	Adenocaricnoma	Stage IV	48	M	NA
48	AD0047	Adenocaricnoma	Stage IV	32	F	NA
49	AD0067	Adenocaricnoma	Stage IV	40	M	Non-smoker
50	AD0025	Adenocaricnoma	Stage IV	59	M	NA
51	AD0031	Adenocaricnoma	Stage IV	55	F	Non-smoker
52	AD0033	Adenocaricnoma	Stage IV	30	M	Non-smoker
53	AD0034	Adenocaricnoma	Stage IV	62	F	Non-smoker	E746		G691R
54	AD0036	Adenocaricnoma	Stage IV	31	F	Non-smoker	T790M
55	AD0040	Adenocaricnoma	Stage IV	52	F	Non-smoker		G13X
56	AD0043	Adenocaricnoma	Stage IV	63	M	Smoker	G719X
57	AD0045	Adenocaricnoma	Stage IV	57	F	Non-smoker
58	AD0047	Adenocaricnoma	Stage IV	30	F	Non-smoker
59	AD0048	Adenocaricnoma	Stage IV	60	M	Smoker
60	AD0050	Adenocaricnoma	Stage IV	50	F	NA
61	AD0051	Adenocaricnoma	Stage IV	48	F	Non-smoker
62	AD0054	Adenocaricnoma	Stage IV	62	M	Smoker
63	AD0055	Adenocaricnoma	Stage IV	46	M	Non-smoker
64	AD0056	Adenocaricnoma	Stage IV	39	F	Non-smoker
65	AD0057	Adenocaricnoma	Stage IV	51	F	Non-smoker
66	AD0062	Adenocaricnoma	Stage IV	45	F	Non-smoker	L858R		S249C
67	AD0066	Adenocaricnoma	Stage IV	57	M	Smoker
68	AD0069	Adenocaricnoma	Stage IV	40	F	Non-smoker
69	AD0073	Adenocaricnoma	Stage IV	75	F	Non-smoker	L858R
70	AD0074	Adenocaricnoma	Stage IV	46	F	Non-smoker
71	AD0076	Adenocaricnoma	Stage IV	52	M	Smoker
72	AD0078	Adenocaricnoma	Stage IV	29	M	NA
73	AD0081	Adenocaricnoma	Stage IV	36	M	Non-smoker			S249C
74	AD0085	Adenocaricnoma	Stage IV	68	M	Smoker	L858R	G12C
75	AD0086	Adenocaricnoma	Stage IV	67	M	Smoker
76	AD0087	Adenocaricnoma	Stage IV	70	M	Non-smoker	L858R
77	AD0091	Adenocaricnoma	Stage IV	65	M	Non-smoker
78	AD0093	Adenocaricnoma	Stage IV	75	M	Non-smoker	L858R
79	AD0097	Adenocaricnoma	Stage IV	49	M	Non-smoker
80	AD0098	Adenocaricnoma	Stage IV	40	F	Non-smoker
81	AD0107	Adenocaricnoma	Stage IV	57	M	Smoker
82	AD0114	Adenocaricnoma	Stage IV	38	M	Non-smoker
83	AD0115	Adenocaricnoma	Stage IV	66	M	Non-smoker	G719X
84	AD0121	Adenocaricnoma	Stage IV	42	F	Non-smoker	E746
85	AD0122	Adenocaricnoma	Stage IV	49	F	Non-smoker	G719X
86	AD0125	Adenocaricnoma	Stage IV	62	M	Non-smoker	E746					E542K
87	AD0126	Adenocaricnoma	Stage IV	64	M	NA
88	AD0133	Adenocaricnoma	Stage IV	54	M	Non-smoker	L858R
89	AD0134	Adenocaricnoma	Stage IV	68	M	Smoker
90	AD0136	Adenocaricnoma	Stage IV	31	M	Smoker
91	AD0140	Adenocaricnoma	Stage IV	56	M	Smoker
92	AD0150	Adenocaricnoma	Stage IV	47	F	Non-smoker
93	AD0152	Adenocaricnoma	Stage IV	57	F	Non-smoker
94	AD0154	Adenocaricnoma	Stage IV	59	F	Non-smoker		G13X
95	AD0155	Adenocaricnoma	Stage IV	50	F	Non-smoker	L858R
96	AD0158	Adenocaricnoma	Stage IV	56	F	Non-smoker
97	AD0165	Adenocaricnoma	Stage IV	34	F	Non-smoker
98	AD0167	Adenocaricnoma	Stage IV	49	F	Non-smoker
99	AD0174	Adenocaricnoma	Stage IV	50	M	Non-smoker
100	AD0181	Adenocaricnoma	Stage IV	62	M	Non-smoker
101	AD0185	Adenocaricnoma	Stage IV	55	M	Non-smoker
102	AD0186	Adenocaricnoma	Stage IV	38	M	Non-smoker
103	AD0188	Adenocaricnoma	Stage IV	50	M	Smoker
104	AD1590	Adenocaricnoma	Stage IV	43	M	NA
105	AD0191	Adenocaricnoma	Stage IV	57	M	Non-smoker
106	AD0192	Adenocaricnoma	Stage IV	59	F	Non-smoker	E746
107	AD0194	Adenocaricnoma	Stage IV	63	F	Non-smoker
108	AD0196	Adenocaricnoma	Stage IV	72	F	Non-smoker		G12C
109	AD0197	Adenocaricnoma	Stage IV	61	F	Non-smoker		G13X
110	AD0198	Adenocaricnoma	Stage IV	53	F	Non-smoker	E746
111	AD0199	Adenocaricnoma	Stage IV	33	M	Non-smoker	L858R
112	AD0200	Adenocaricnoma	Stage IV	36	M	Non-smoker
113	AD0201	Adenocaricnoma	Stage IV	68	M	Smoker	E746
114	AD0202	Adenocaricnoma	Stage IV	55	M	Non-smoker	E746
115	AD0203	Adenocaricnoma	Stage IV	52	M	Non-smoker
116	AD0204	Adenocaricnoma	Stage IV	58	M	Smoker		G13X
117	AD0207	Adenocaricnoma	Stage IV	56	M	Non-smoker
118	AD0213	Adenocaricnoma	Stage IV	66	M	Non-smoker
119	AD0214	Adenocaricnoma	Stage IV	56	M	Non-smoker		G13X
120	AD0215	Adenocaricnoma	Stage IV	58	F	Non-smoker			S249C
121	AD0221	Adenocaricnoma	Stage IV	43	F	Non-smoker	E746
122	AD0224	Adenocaricnoma	Stage IV	48	M	Smoker			G691R					780-781insGSP
123	AD0226	Adenocaricnoma	Stage IV	48	F	Non-smoker	E746
124	AD0227	Adenocaricnoma	Stage IV	60	F	Non-smoker	L858R
125	AD0228	Adenocaricnoma	Stage IV	70	F	Non-smoker	E746
126	AD0229	Adenocaricnoma	Stage IV	42	F	Non-smoker
127	AD0231	Adenocaricnoma	Stage IV	48	F	Non-smoker
128	AD0233	Adenocaricnoma	Stage IV	45	F	Non-smoker		G12C
129	AD0235	Adenocaricnoma	Stage IV	58	F	Non-smoker
130	AD0237	Adenocaricnoma	Stage IV	48	M	Smoker
131	AD0240	Adenocaricnoma	Stage IV	43	M	Non-smoker
132	AD0242	Adenocaricnoma	Stage IV	52	M	Non-smoker
133	AD0244	Adenocaricnoma	Stage IV	66	M	Smoker
134	AD1534	Adenocaricnoma	Stage IV	68	M	Smoker		G12C
135	AD1591	Adenocaricnoma	Stage IV	55	M	Smoker
136	AD1501	Adenocaricnoma	Stage IV	42	F	Non-smoker	L858R
137	AD1592	Adenocaricnoma	Stage IV	64	M	Smoker
138	AD1474	Adenocaricnoma	Stage IV	35	M	Non-smoker	E746
139	AD1593	Adenocaricnoma	Stage IV	55	F	Non-smoker
140	AD1573	Adenocaricnoma	Stage IV	65	F	Non-smoker
141	AD1552	Adenocaricnoma	Stage IV	60	F	Non-smoker			S249C
142	AD1475	Adenocaricnoma	Stage IV	32	M	Smoker	L858R
143	AD1574	Adenocaricnoma	Stage IV	55	F	Non-smoker
144	AD1465	Adenocaricnoma	Stage IV	75	F	Non-smoker	L858R					E545K
145	AD1476	Adenocaricnoma	Stage IV	71	F	Non-smoker	L858R
146	AD1693	Adenocaricnoma	Stage IV	55	F	Non-smoker
147	AD1648	Adenocaricnoma	Stage IV	47	M	Smoker
148	AD1594	Adenocaricnoma	Stage IV	65	F	Non-smoker
149	AD1477	Adenocaricnoma	Stage IV	50	M	Smoker	L858R
150	AD1539	Adenocaricnoma	Stage IV	47	F	Non-smoker		G12V
151	AD1641	Adenocaricnoma	Stage IV	62	M	NA
152	AD1656	Adenocaricnoma	Stage IV	34	M	Non-smoker
153	AD1497	Adenocaricnoma	Stage IV	52	M	Non-smoker	L858R
154	AD1509	Adenocaricnoma	Stage IV	60	F	Non-smoker	E746
155	AD1685	Adenocaricnoma	Stage IV	45	F	Non-smoker
156	AD1642	Adenocaricnoma	Stage IV	65	F	Non-smoker
157	AD1478	Adenocaricnoma	Stage IV	52	M	Smoker	E746
158	AD1510	Adenocaricnoma	Stage IV	43	M	Smoker	E746
159	AD1664	Adenocaricnoma	Stage IV	64	M	Non-smoker
160	AD1595	Adenocaricnoma	Stage IV	48	M	Non-smoker
161	AD1570	Adenocaricnoma	Stage IV	59	M	Non-smoker
162	AD1498	Adenocaricnoma	Stage IV	52	M	Smoker	E746
163	AD1538	Adenocaricnoma	Stage IV	40	F	Non-smoker		G12V	S249C
164	AD1643	Adenocaricnoma	Stage IV	45	F	NA
165	AD1649	Adenocaricnoma	Stage IV	57	F	Non-smoker
166	AD1557	Adenocaricnoma	Stage IV	41	M	Non-smoker			S249C
167	AD1596	Adenocaricnoma	Stage IV	41	M	Non-smoker
168	AD1473	Adenocaricnoma	Stage IV	54	M	Smoker	E746
169	AD1479	Adenocaricnoma	Stage IV	42	M	Non-smoker	E746
170	AD1559	Adenocaricnoma	Stage IV	78	M	Non-smoker					E17K
171	AD1502	Adenocaricnoma	Stage IV	36	M	Non-smoker	L858R
172	AD1597	Adenocaricnoma	Stage IV	54	M	Non-smoker
173	AD1598	Adenocaricnoma	Stage IV	55	M	Smoker
174	AD1467	Adenocaricnoma	Stage IV	68	M	Non-smoker	E746
175	AD1480	Adenocaricnoma	Stage IV	56	M	Non-smoker	E746
176	AD1581	Adenocaricnoma	Stage IV	64	F	Non-smoker
177	AD1548	Adenocaricnoma	Stage IV	37	M	Non-smoker			S249C		E17K
178	AD1665	Adenocaricnoma	Stage IV	77	M	Non-smoker
179	AD1599	Adenocaricnoma	Stage IV	53	M	Non-smoker
180	AD1468	Adenocaricnoma	Stage IV	31	M	Non-smoker	E746
181	AD1511	Adenocaricnoma	Stage IV	56	F	Non-smoker	L858R
182	AD1666	Adenocaricnoma	Stage IV	57	M	Non-smoker
183	AD1600	Adenocaricnoma	Stage IV	63	M	Smoker
184	AD1553	Adenocaricnoma	Stage IV	59	M	Non-smoker			G691R
185	AD1543	Adenocaricnoma	Stage IV	65	M	Non-smoker		G13X
186	AD0425	Adenocaricnoma	Stage IV	31	M	Non-smoker
187	AD1667	Adenocaricnoma	Stage IV	57	M	Non-smoker
188	AD1568	Adenocaricnoma	Stage IV	56	M	Non-smoker
189	AD1560	Adenocaricnoma	Stage IV	31	F	Non-smoker					E17K
190	AD1469	Adenocaricnoma	Stage IV	55	F	Non-smoker	E746
191	AD1499	Adenocaricnoma	Stage IV	59	M	Non-smoker	E746
192	AD1686	Adenocaricnoma	Stage IV	57	M	Smoker
193	AD1526	Adenocaricnoma	Stage IV	33	M	Non-smoker	G719X
194	AD1601	Adenocaricnoma	Stage IV	55	F	Non-smoker
195	AD1481	Adenocaricnoma	Stage IV	53	M	Smoker	L858R
196	AD1602	Adenocaricnoma	Stage IV	55	M	Non-smoker
197	AD1694	Adenocaricnoma	Stage IV	51	F	Non-smoker			G691R
198	AD1482	Adenocaricnoma	Stage IV	35	F	Non-smoker	T790M			EML4-ALK
199	AD1603	Adenocaricnoma	Stage IV	53	F	Non-smoker
200	AD1604	Adenocaricnoma	Stage IV	44	F	Non-smoker
201	AD1605	Adenocaricnoma	Stage IV	75	M	Smoker
202	AD1606	Adenocaricnoma	Stage IV	52	M	Non-smoker
203	AD1531	Adenocaricnoma	Stage IV	63	M	Smoker	T790M
204	AD1564	Adenocaricnoma	Stage IV	60	M	Smoker				EML4-ALK
205	AD1607	Adenocaricnoma	Stage IV	51	M	Non-smoker
206	AD1608	Adenocaricnoma	Stage IV	24	F	Non-smoker
207	AD1644	Adenocaricnoma	Stage IV	33	F	Non-smoker
208	AD1609	Adenocaricnoma	Stage IV	37	M	Non-smoker
209	AD1610	Adenocaricnoma	Stage IV	72	M	Smoker
210	AD1611	Adenocaricnoma	Stage IV	50	M	Non-smoker
211	AD1612	Adenocaricnoma	Stage IV	40	M	Non-smoker
212	AD1532	Adenocaricnoma	Stage IV	48	M	Non-smoker		G12C	S249C		E17K
213	AD1613	Adenocaricnoma	Stage IV	47	M	Non-smoker
214	AD1614	Adenocaricnoma	Stage IV	59	M	Non-smoker
215	AD1512	Adenocaricnoma	Stage IV	40	F	Non-smoker	E746
216	AD1554	Adenocaricnoma	Stage IV	50	M	Non-smoker
217	AD1503	Adenocaricnoma	Stage IV	60	F	Non-smoker	E746
218	AD1615	Adenocaricnoma	Stage IV	55	M	Smoker
219	AD1616	Adenocaricnoma	Stage IV	45	F	Non-smoker
220	AD1569	Adenocaricnoma	Stage IV	52	M	Non-smoker
221	AD1650	Adenocaricnoma	Stage IV	44	F	Non-smoker
222	AD1483	Adenocaricnoma	Stage IV	68	F	Non-smoker	T790M
223	AD1617	Adenocaricnoma	Stage IV	56	M	Non-smoker
224	AD1618	Adenocaricnoma	Stage IV	65	M	Smoker
225	AD1658	Adenocaricnoma	Stage IV	52	M	Non-smoker
226	AD1645	Adenocaricnoma	Stage IV	45	M	Non-smoker
227	AD1646	Adenocaricnoma	Stage IV	34	M	Non-smoker
228	AD1619	Adenocaricnoma	Stage IV	39	F	Non-smoker
229	AD1549	Adenocaricnoma	Stage IV	21	F	Non-smoker			S249C		E17K
230	AD1620	Adenocaricnoma	Stage IV	41	M	Non-smoker
231	AD1484	Adenocaricnoma	Stage IV	56	M	Non-smoker	E746
232	AD1651	Adenocaricnoma	Stage IV	62	M	Non-smoker
233	AD1507	Adenocaricnoma	Stage IV	65	F	Non-smoker	E746
234	AD1621	Adenocaricnoma	Stage IV	46	F	Non-smoker
235	AD1485	Adenocaricnoma	Stage IV	50	M	Non-smoker	E746
236	AD1540	Adenocaricnoma	Stage IV	32	F	Non-smoker		G12V
237	AD1535	Adenocaricnoma	Stage IV	63	M	Non-smoker		G12C
238	AD1622	Adenocaricnoma	Stage IV	48	M	Non-smoker
239	AD1655	Adenocaricnoma	Stage IV	61	F	Non-smoker
240	AD1652	Adenocaricnoma	Stage IV	55	M	Smoker
241	AD1513	Adenocaricnoma	Stage IV	63	M	Smoker	G719X
242	AD1561	Adenocaricnoma	Stage IV	55	M	Non-smoker						E542K
243	AD1695	Adenocaricnoma	Stage IV	27	F	Non-smoker
244	AD1486	Adenocaricnoma	Stage IV	60	M	Smoker	G719X
245	AD1659	Adenocaricnoma	Stage IV	71	M	Non-smoker
246	AD1623	Adenocaricnoma	Stage IV	47	M	Non-smoker
247	AD1487	Adenocaricnoma	Stage IV	61	M	Non-smoker	L858R
248	AD1660	Adenocaricnoma	Stage IV	58	M	Non-smoker
249	AD1691	Adenocaricnoma	Stage IV	44	M	Non-smoker
250	AD1668	Adenocaricnoma	Stage IV	45	M	Non-smoker
251	AD1514	Adenocaricnoma	Stage IV	62	M	Smoker	E746
252	AD1565	Adenocaricnoma	Stage IV	44	F	Non-smoker				EML4-ALK
253	AD1537	Adenocaricnoma	Stage IV	60	M	Non-smoker		G12C
254	AD1669	Adenocaricnoma	Stage IV	62	M	Non-smoker
255	AD1575	Adenocaricnoma	Stage IV	57	M	Smoker
256	AD1670	Adenocaricnoma	Stage IV	40	F	Non-smoker
257	AD1624	Adenocaricnoma	Stage IV	66	F	Non-smoker
258	AD1504	Adenocaricnoma	Stage IV	62	M	Non-smoker	L858R
259	AD1625	Adenocaricnoma	Stage IV	45	M	Non-smoker
260	AD1626	Adenocaricnoma	Stage IV	25	M	Non-smoker
261	AD1627	Adenocaricnoma	Stage IV	46	M	Non-smoker
262	AD1653	Adenocaricnoma	Stage IV	33	M	Non-smoker
263	AD1671	Adenocaricnoma	Stage IV	42	M	Non-smoker
264	AD1488	Adenocaricnoma	Stage IV	65	F	Non-smoker	L858R
265	AD1489	Adenocaricnoma	Stage IV	64	M	Non-smoker	E746
266	AD1515	Adenocaricnoma	Stage IV	62	F	Non-smoker	E746
267	AD1547	Adenocaricnoma	Stage IV	42	M	Non-smoker		G13X
268	AD1672	Adenocaricnoma	Stage IV	36	F	Non-smoker
269	AD1490	Adenocaricnoma	Stage IV	50	M	Non-smoker	E746
270	AD1582	Adenocaricnoma	Stage IV	65	M	Non-smoker
271	AD1583	Adenocaricnoma	Stage IV	61	M	Non-smoker
272	AD1562	Adenocaricnoma	Stage IV	75	M	Smoker						E545K
273	AD1576	Adenocaricnoma	Stage IV	55	M	Non-smoker
274	AD1463	Adenocaricnoma	Stage IV	63	M	Non-smoker	L858R
275	AD1491	Adenocaricnoma	Stage IV	55	M	Non-smoker	L858R
276	AD1470	Adenocaricnoma	Stage IV	40	M	Smoker	L858R
277	AD1528	Adenocaricnoma	Stage IV	46	M	Non-smoker	L858R
278	AD1628	Adenocaricnoma	Stage IV	60	M	Non-smoker
279	AD1629	Adenocaricnoma	Stage IV	38	M	Smoker
280	AD1673	Adenocaricnoma	Stage IV	65	M	Non-smoker
281	AD1505	Adenocaricnoma	Stage IV	56	F	Non-smoker	L858R
282	AD1630	Adenocaricnoma	Stage IV	49	F	Non-smoker
283	AD1571	Adenocaricnoma	Stage IV	54	M	Smoker
284	AD1529	Adenocaricnoma	Stage IV	73	M	Non-smoker	L858R
285	AD1674	Adenocaricnoma	Stage IV	50	F	Non-smoker
286	AD1675	Adenocaricnoma	Stage IV	52	M	Non-smoker
287	AD1530	Adenocaricnoma	Stage IV	39	F	Non-smoker	L858R
288	AD1584	Adenocaricnoma	Stage IV	51	M	Non-smoker
289	AD1516	Adenocaricnoma	Stage IV	55	M	Smoker	L858R
290	AD1631	Adenocaricnoma	Stage IV	66	M	Non-smoker
291	AD1676	Adenocaricnoma	Stage IV	71	M	Non-smoker
292	AD1577	Adenocaricnoma	Stage IV	28	M	Non-smoker
293	AD1632	Adenocaricnoma	Stage IV	36	M	Non-smoker
294	AD1527	Adenocaricnoma	Stage IV	66	F	Non-smoker	E746
295	AD1523	Adenocaricnoma	Stage IV	63	M	Smoker	L858R
296	AD1492	Adenocaricnoma	Stage IV	45	M	Smoker	E746
297	AD1563	Adenocaricnoma	Stage IV	76	F	Non-smoker						E545K
298	AD1472	Adenocaricnoma	Stage IV	65	M	Non-smoker	E746
299	AD1677	Adenocaricnoma	Stage IV	46	F	Non-smoker
300	AD1633	Adenocaricnoma	Stage IV	51	M	Non-smoker
301	AD1493	Adenocaricnoma	Stage IV	50	F	Non-smoker	L858R
302	AD1587	Adenocaricnoma	Stage IV	69	M	Non-smoker
303	AD1494	Adenocaricnoma	Stage IV	58	M	Smoker	L858R
304	AD1678	Adenocaricnoma	Stage IV	50	F	Non-smoker
305	AD1689	Adenocaricnoma	Stage IV	37	F	Non-smoker
306	AD1634	Adenocaricnoma	Stage IV	61	M	Non-smoker
307	AD1578	Adenocaricnoma	Stage IV	77	F	Non-smoker
308	AD1555	Adenocaricnoma	Stage IV	27	M	Non-smoker			S249C
309	AD1679	Adenocaricnoma	Stage IV	51	M	Non-smoker
310	AD1680	Adenocaricnoma	Stage IV	73	M	Non-smoker
311	AD1654	Adenocaricnoma	Stage IV	72	M	Non-smoker
312	AD1635	Adenocaricnoma	Stage IV	58	M	Smoker
313	AD1506	Adenocaricnoma	Stage IV	61	M	Non-smoker	L858R
314	AD1545	Adenocaricnoma	Stage IV	47	M	Non-smoker		G13X
315	AD1579	Adenocaricnoma	Stage IV	72	M	Smoker
316	AD1580	Adenocaricnoma	Stage IV	69	M	Smoker
317	AD1495	Adenocaricnoma	Stage IV	57	M	Non-smoker	L858R
318	AD1687	Adenocaricnoma	Stage IV	71	M	Non-smoker
319	AD1558	Adenocaricnoma	Stage IV	76	M	Smoker					E17K
320	AD1585	Adenocaricnoma	Stage IV	41	M	Non-smoker
321	AD1517	Adenocaricnoma	Stage IV	59	F	Non-smoker	L858R
322	AD1466	Adenocaricnoma	Stage IV	66	F	Non-smoker	L858R						A634D
323	AD1688	Adenocaricnoma	Stage IV	49	F	Non-smoker
324	AD1692	Adenocaricnoma	Stage IV	64	F	Non-smoker
325	AD1541	Adenocaricnoma	Stage IV	57	F	Non-smoker		G13X
326	AD1636	Adenocaricnoma	Stage IV	48	M	Non-smoker
327	AD1536	Adenocaricnoma	Stage IV	45	M	Smoker		G12C
328	AD1518	Adenocaricnoma	Stage IV	33	F	Non-smoker	E746
329	AD1647	Adenocaricnoma	Stage IV	39	F	Non-smoker
330	AD1464	Adenocaricnoma	Stage IV	46	M	Non-smoker	L858R				E17K
331	AD1542	Adenocaricnoma	Stage IV	57	M	Smoker		G13X
332	AD1637	Adenocaricnoma	Stage IV	53	M	Non-smoker
333	AD1519	Adenocaricnoma	Stage IV	48	M	Non-smoker	E746
334	AD1462	Adenocaricnoma	Stage IV	51	M	Smoker	L858R		S249C
335	AD1500	Adenocaricnoma	Stage IV	61	F	Non-smoker	L858R
336	AD1638	Adenocaricnoma	Stage IV	43	M	Smoker
337	AD1586	Adenocaricnoma	Stage IV	45	F	Non-smoker
338	AD1556	Adenocaricnoma	Stage IV	39	M	Non-smoker			S249C
339	AD1520	Adenocaricnoma	Stage IV	46	M	Non-smoker	L858R
340	AD1521	Adenocaricnoma	Stage IV	66	M	Non-smoker	L858R
341	AD1496	Adenocaricnoma	Stage IV	39	F	Non-smoker	E746
342	AD1681	Adenocaricnoma	Stage IV	63	M	Smoker
343	AD1682	Adenocaricnoma	Stage IV	53	M	Smoker
344	AD1567	Adenocaricnoma	Stage IV	63	M	Smoker
345	AD1683	Adenocaricnoma	Stage IV	39	F	Non-smoker
346	AD1546	Adenocaricnoma	Stage IV	58	F	Non-smoker		G13X
347	AD1639	Adenocaricnoma	Stage IV	45	M	Smoker
348	AD1522	Adenocaricnoma	Stage IV	61	M	Non-smoker	L858R
349	AD1524	Adenocaricnoma	Stage IV	72	M	Non-smoker	L858R
350	AD1471	Adenocaricnoma	Stage IV	49	M	Non-smoker	E746
351	AD1661	Adenocaricnoma	Stage IV	75	M	Non-smoker
352	AD1640	Adenocaricnoma	Stage IV	51	F	Non-smoker
353	AD1551	Adenocaricnoma	Stage IV	63	F	Non-smoker			S249C
354	AD1657	Adenocaricnoma	Stage IV	56	M	Smoker
355	AD1566	Adenocaricnoma	Stage IV	59	M	Smoker
356	AD1544	Adenocaricnoma	Stage IV	78	M	Non-smoker		G13X
357	AD1589	Adenocaricnoma	Stage IV	59	M	Smoker
358	AD1508	Adenocaricnoma	Stage IV	72	M	NA	L858R
359	AD1663	Adenocaricnoma	Stage IV	58	M	Non-smoker
360	AD1533	Adenocaricnoma	Stage IV	69	M	Smoker		G12C
361	AD1550	Adenocaricnoma	Stage IV	63	F	Non-smoker			S249C		E17K
362	AD1684	Adenocaricnoma	Stage IV	59	F	Smoker
363	AD1525	Adenocaricnoma	Stage IV	75	M	Non-smoker	E746

## Sheet: S6.Histopathological
Histopathological and immunohistochemical findings of lung adenocarcinoma patients positive for FGFR3 mutations. *
ID	Site of biopsy	Diagnosis offered	Markers Tested
			TTF-1	CK7	Napsin	SPB	p63	p40	CK5/6	others
AD1556	Pelvic bone	Metastatic Adenocarcinoma	POS	FOCAL	ND	ND	ND	ND	ND	CK20 NEG
AD1557	Right pleural nodule biopsy	Adenocarcinoma	Non Contributory	POS	ND	ND	N	ND	ND	CK20 NEG
AD1548	Right fibular	Metastatic Poorly Differntiated Adenocarcinoma	POS FOCAL	POS	ND	ND	NEG	ND	ND
AD1532	Right Cervical lymph node	Poorly Differntiated Adenocarcinoma	NEG	POS	ND	NEG	NEG	ND	FOCAL
AD1552	Right Cervical lymph node	Metastasis of Poorly Differntiated Non Small Cell Carcinoma, Favour Adenocarcinoma	POS	POS	ND	ND	ND	ND	ND	EMA- POS
AD0062	Right forearm J needle biopsy	Metastatic Adenocarcinoma with Mucinous Differentiation	POS	POS	ND	Pos	ND	ND	ND	CK20 NEG
AD1553	Right Cervical lymph node	Metastatic Adenocarcinoma	POS	POS	ND	ND	NEG	ND	NEG	CK20,CDX2 NEG, CEA POS
AD1551	Supraclavicular lymph node	Metastatic Adenocarcinoma	POS	POS	ND	EQUIVOCAL	ND	ND	ND	CK20 POS
AD1462	Supraclavicular lymph node	Metastatic Adenocarcinoma	POS	POS	POS	ND	NEG	ND	ND
AD1555	Supraclavicular lymph node	Metastatic Adenocarcinoma with Mucinous Differentiation	NEG	POS	NEG	NEG	ND	ND	ND	CK19 POS, FOCAL CK20
AD1550	Lung	Poorly Differntiated Adenocarcinoma	NEG	POS	ND	ND	ND	ND	ND	CK20 NEG
PB = Paraffin block, ND = Not Done, NEG = Negative, POS = Positive; * Diagnosis of rest 9 samples was confirmed based on histomorphological features.

## Sheet: S7.Correlation
Details of correlation between clinicopathological features of lung cancer patients and FGFR3 mutation status.
Clinicopathological features	Variables	N (% along column)	FGFR3 status (N=363) (% along row)		P-value*
			Mutant (N=20)	Wild-type (N=323)
Age	< 45 years	95 (26%)	9 (9.5%)	86 (90.5%)	0.048
	> 45 years	269 (74%)	11 (4%)	258 (96%)
Gender	Male	226 (62%)	9 (4%)	217 (96%)	0.102
	Female	137 (38%)	11 (8%)	126 (92%)
Smoking	Smoker	73 (20%)	2 (3%)	71 (97%)	0.199
	Non-smoker	268 (80%)	18 (7%)	250 (93%)
Highlighted P-value is marginal significant. * Chi squared test.
